# Supplementary material for: Meta-analysis identifies five novel loci associated with endometriosis highlighting key genes involved in hormone metabolism
Source: Nat Commun. 2017 May 24;8:15539. doi: 10.1038/ncomms15539 (PMC5458088; doi:10.1038/ncomms15539)
Supplement: Supplementary Data — 1-16 [file ncomms15539-s2.xlsx]

## Sheet: Supplementary Data 1
Supplementary Data 1 | Summary of the endometriosis case-control cohorts.
Datasets	Number of cases (Grade B)	Number of controls
QIMRHCS	2,262 (905)	2924
deCODE	1,840 (688)	129016
LEUVEN	998 (423)	783
OX	919 (452)	5151
23andMe	4970	34561
NHS2-dbGaP	2238	2317
WGHS	1494	14033
iPSYCH	205	930
BBJ	1423	1318
Adachi-6	406	563
Adachi-500K	290	262
GWA meta-analysis	17045	191858

## Sheet: Supplementary Data 2
Supplementary Data 2 | Association results for genome-wide significant SNPs in GWA meta-analysis including all or Grade B endometriosis cases.
Chr	SNP	Position (bp)	RA	OA	RAFEUR	RAFJPT	GWA meta-analysis (All)						GWA meta-analysis (Grade B)
							OR (95% CI)	P	Direction	Phet	I2	PRE2	OR (95% CI)	P	Direction	Phet	I2	PRE2
1	rs12037376	22462111	A	G	0.1704	0.5794	1.16 (1.12-1.19)	8.869e-17	+++++++++?+	0.2339	10.464		1.28 (1.18-1.36)	2.692e-09	++-+	0.5871	1.065
1	rs61768001	22465820	C	T	0.1684	0.581	1.16 (1.12-1.19)	1.053e-16	+++++++++?+	0.2146	10.779		1.27 (1.17-1.35)	1.311e-08	++-+	0.4066	1.8
1	rs3820282	22468215	T	C	0.1676	0.5806	1.16 (1.12-1.19)	1.095e-16	+++++++++?+	0.2064	10.918		1.27 (1.17-1.35)	1.079e-08	++-+	0.3938	1.864
1	rs56318008	22470407	T	C	0.1632	0.5807	1.16 (1.12-1.19)	2.358e-16	+++++++++?+	0.1656	11.69		1.27 (1.17-1.35)	1.534e-08	++-+	0.2879	2.491
1	rs55938609	22470451	C	G	0.1632	0.5807	1.16 (1.12-1.19)	2.75e-16	+++++++++?+	0.1626	11.752		1.27 (1.17-1.35)	1.533e-08	++-+	0.2875	2.493
1	rs725158	22378280	A	T	0.1881	0.5686	1.15 (1.11-1.18)	4.884e-16	+++++++++?+	0.2124	10.815		1.26 (1.17-1.34)	4.148e-09	++-+	0.8185	0.401
1	rs3754496	22378880	A	C	0.1881	0.5692	1.15 (1.11-1.18)	4.987e-16	+++++++++?+	0.2124	10.816		1.26 (1.17-1.34)	4.207e-09	++-+	0.8193	0.399
1	rs2268179	22414785	T	G	0.1888	0.5739	1.15 (1.11-1.18)	6.512e-16	+++++++++?+	0.2518	10.192		1.26 (1.16-1.34)	8.316e-09	++-+	0.8474	0.331
1	rs17837951	22388872	T	C	0.1887	0.5694	1.15 (1.11-1.18)	6.738e-16	+++++++++?+	0.2353	10.442		1.26 (1.17-1.34)	7.027e-09	++-+	0.8327	0.366
1	rs12038474	22403357	A	G	0.1894	0.5729	1.15 (1.11-1.18)	7.857e-16	+++++++++?+	0.2553	10.141		1.26 (1.16-1.33)	9.115e-09	++-+	0.8558	0.311
1	rs10917128	22366102	C	T	0.1821	0.5655	1.15 (1.11-1.18)	1.895e-15	+++++++++?+	0.2387	10.39		1.27 (1.18-1.35)	2.379e-09	++-+	0.6704	0.8
1	rs10917130	22371065	G	T	0.1798	0.5739	1.14 (1.11-1.18)	4.606e-15	+++++++++?+	0.2386	10.392		1.26 (1.17-1.34)	6.167e-09	++-+	0.7958	0.457
1	rs72665317	22367073	G	T	0.181	0.5724	1.15 (1.11-1.18)	6.711e-15	+++++++++?+	0.2457	10.283		1.27 (1.17-1.34)	4.732e-09	++-+	0.7774	0.503
1	rs61778046	22358789	T	G	0.1785	0.5614	1.15 (1.11-1.18)	7.205e-15	+++++++++?+	0.405	8.297		1.27 (1.17-1.35)	4.818e-09	++-+	0.6897	0.743
1	rs56319427	22396998	C	T	0.1951	0.5524	1.14 (1.11-1.18)	8.799e-15	+++++++++?+	0.2824	9.758		1.25 (1.16-1.33)	3.164e-08	++-+	0.8563	0.31
1	rs61778045	22358595	A	G	0.1792	0.5613	1.15 (1.11-1.18)	1.133e-14	+++++++++?+	0.3782	8.588		1.27 (1.17-1.35)	3.633e-09	++-+	0.7005	0.712
1	rs111992780	22361229	T	C	0.1803	0.5623	1.14 (1.1-1.18)	1.272e-14	+++++++++?+	0.3242	9.219		1.27 (1.17-1.35)	3.101e-09	++-+	0.766	0.533
1	rs12405695	22365689	T	C	0.1807	0.5502	1.14 (1.1-1.18)	1.297e-14	+++++++++?+	0.2815	9.771		1.26 (1.16-1.34)	1.336e-08	++-+	0.6676	0.808
1	rs2235529	22450487	T	C	0.1726	0.573	1.14 (1.1-1.18)	1.852e-14	+++++++++?+	0.3012	9.509		1.26 (1.16-1.34)	1.652e-08	+++-	0.68	0.771
1	rs3768579	22353136	A	G	0.1798	0.5608	1.15 (1.11-1.19)	2.686e-14	+++++++++?+	0.4167	8.173		1.27 (1.18-1.36)	4.379e-09	++++	0.6749	0.786
1	rs10917151	22422721	A	G	0.176	0.5735	1.14 (1.1-1.18)	2.697e-14	+++++++++?+	0.2711	9.915		1.26 (1.17-1.34)	1.061e-08	++++	0.7893	0.473
1	rs12027753	22358836	T	C	0.1822	0.5617	1.15 (1.11-1.18)	2.755e-14	+++++++++?+	0.267	9.971		1.27 (1.17-1.35)	6.975e-09	++++	0.6207	0.954
1	rs72478520	22489567	T	C	0.1959	0.5173	1.13 (1.09-1.16)	2.79e-13	+++++++++?+	0.09406	13.557		1.25 (1.16-1.33)	9.361e-09	++++	0.2657	2.651
1	rs10799731	22365829	C	T	0.1789	0.5574	1.17 (1.12-1.21)	4.515e-13	++++?++++?+	0.3547	7.755		1.26 (1.17-1.34)	9.646e-09	++++	0.6703	0.8
1	rs2268177	22415410	T	A	0.1888	0.5385	1.13 (1.09-1.16)	4.577e-13	+++++++++-+	7.942e-05	34.291	4.13644e-14	1.26 (1.16-1.34)	8.253e-09	++++	0.8468	0.333
1	rs79050195	22349386	T	C	0.1796	0.5562	1.15 (1.11-1.19)	4.617e-13	+++++++++?+	0.3721	8.656		1.27 (1.17-1.35)	2.173e-08	++++	0.6335	0.913
1	rs72665313	22359839	C	T	0.1791	0.5615	1.16 (1.12-1.21)	7.609e-13	++++?++++?+	0.441	6.885		1.27 (1.17-1.35)	4.059e-09	++++	0.6955	0.726
1	rs10917119	22348409	A	G	0.181	0.5562	1.15 (1.11-1.19)	1.026e-12	+++++++++?+	0.4055	8.292		1.28 (1.17-1.36)	3.606e-08	++++	0.6166	0.967
1	rs12404660	22458794	G	A	0.2033	0.7229	1.13 (1.09-1.16)	1.164e-12	+++++++++?+	0.5454	6.919		1.23 (1.14-1.3)	1.439e-07	++++	0.44	1.642
1	rs80173514	22354538	A	C	0.1798	0.5608	1.17 (1.12-1.21)	1.312e-12	++++?++++?+	0.4504	6.796		1.27 (1.17-1.35)	3.905e-09	++++	0.6809	0.769
1	rs7412010	22436446	C	G	0.1775	0.552	1.13 (1.09-1.16)	3.347e-12	+++++++++-+	0.0009608	27.981	1.71136e-12	1.26 (1.16-1.34)	1.681e-08	++++	0.8138	0.412
1	rs4654785	22491843	G	A	0.2698	0.5518	1.11 (1.08-1.14)	6.433e-12	+++++++++?+	0.08177	14		1.22 (1.14-1.29)	1.882e-08	++++	0.5919	1.049
1	rs3920498	22492887	C	G	0.2119	0.5088	1.12 (1.08-1.15)	7.896e-12	+++++++++-+	0.002466	25.499	2.45059e-12	1.26 (1.16-1.33)	5.269e-09	++++	0.3706	1.985
1	rs7521902	22490724	A	C	0.2515	0.5479	1.11 (1.08-1.14)	1.29e-11	+++++++++?+	0.1658	11.685		1.22 (1.13-1.29)	6.756e-08	++++	0.5809	1.086
1	rs56104760	22486029	G	A	0.1994	0.5172	1.12 (1.08-1.15)	4.116e-11	+++++++++?+	0.05213	15.382		1.24 (1.15-1.32)	3.194e-08	++++	0.3396	2.16
1	rs3971300	22484575	C	T	0.2902	0.6761	1.11 (1.07-1.14)	9.583e-11	+++++++++?+	0.1182	12.82		1.22 (1.13-1.28)	4.426e-08	++++	0.9925	0.015
1	rs12410251	22482629	T	G	0.2237	0.6494	1.11 (1.08-1.15)	1.072e-10	+++++++++?+	0.04869	15.587	7.69201e-11	1.24 (1.15-1.32)	1.624e-08	++++	0.6212	0.952
1	rs7515106	22473410	C	T	0.2317	0.8637	1.11 (1.08-1.14)	1.388e-10	+++++++++++	0.4587	8.771		1.16 (1.08-1.24)	5.567e-05	++++	0.3572	2.059
1	rs12407439	22347396	G	A	0.1794	0.5096	1.16 (1.11-1.21)	1.527e-10	++++?++++?+	0.4619	6.689		1.28 (1.17-1.37)	5.252e-08	++++	0.5922	1.048
1	rs2473290	22358457	T	C	0.2554	0.5638	1.1 (1.07-1.14)	3.151e-10	+++++++++?+	0.2698	9.933		1.15 (1.07-1.22)	0.0001834	++++	0.9123	0.184
1	rs12035094	22384713	T	G	0.0377	0.3154	1.37 (1.24-1.47)	7.043e-10	++++?++-+?+	0.639	5.172		1.71 (1.36-1.93)	3.029e-06	++++	0.6441	0.88
1	rs12042083	22472732	A	G	0.2264	0.8572	1.11 (1.07-1.14)	9.989e-10	+++++++++?+	0.485	7.488		1.16 (1.08-1.24)	9.655e-05	++++	0.3376	2.172
1	rs10917163	22480241	C	T	0.3219	0.6152	1.09 (1.06-1.12)	1.589e-09	+++++++++?+	0.2748	9.862		1.15 (1.07-1.21)	8.701e-05	++++	0.9785	0.044
1	rs10917162	22480219	C	T	0.3236	0.6166	1.09 (1.06-1.12)	1.719e-09	+++++++++?+	0.2587	10.091		1.15 (1.07-1.22)	7.188e-05	++++	0.9619	0.078
1	rs7519889	22472506	A	G	0.2213	0.8219	1.1 (1.07-1.14)	4.986e-09	+++++++++?+	0.4689	7.645		1.15 (1.06-1.23)	0.0003773	++++	0.3482	2.11
1	rs3765350	22447316	G	A	0.2338	0.7203	1.1 (1.06-1.13)	5.93e-09	+++++++++?+	0.6742	5.759		1.17 (1.09-1.24)	2.979e-05	++++	0.3524	2.086
1	rs3820687	22357229	T	A	0.2391	0.7085	1.1 (1.06-1.13)	8.559e-09	+++++++++?+	0.499	7.353		1.18 (1.09-1.25)	1.194e-05	++++	0.1784	3.448
1	rs10917123	22355978	A	G	0.2396	0.7082	1.1 (1.06-1.13)	1.117e-08	+++++++++?+	0.4932	7.409		1.18 (1.09-1.25)	1.3e-05	++++	0.178	3.452
1	rs10737462	22444975	T	C	0.2341	0.721	1.12 (1.07-1.15)	1.781e-08	++++?++++?+	0.8455	3.402		1.17 (1.09-1.24)	2.648e-05	++++	0.3615	2.035
1	rs10799737	22462131	T	G	0.3528	0.5805	1.09 (1.05-1.11)	1.799e-08	+++++++++?+	0.04155	16.058	1.79367e-08	1.07 (1-1.14)	0.04367	++++	0.9974	0.005
1	rs12094994	22486013	T	A	0.1954	0.5186	1.13 (1.08-1.17)	4.244e-08	+-++?++++?+	0.01177	18.044	9.50586e-09	1.18 (1.09-1.27)	0.0001008	++++	3.889e-05	20.31	9.35087e-07
2	rs11674184	11721535	T	G	0.6149	0.5372	1.13 (1.1-1.15)	2.666e-17	+++++++++?+	0.07974	14.079		1.18 (1.1-1.24)	1.939e-06	++++	0.9949	0.01
2	rs10167914	113563361	G	A	0.3016	0.7536	1.12 (1.08-1.15)	1.104e-09	++++?++++?+	0.6584	5.013		1.15 (1.07-1.21)	7.592e-05	++++	0.5153	1.326
2	rs6546324	67856490	A	C	0.3083	0.2113	1.08 (1.05-1.11)	3.006e-08	++-++-+++?+	0.02696	17.319	4.00332e-08	1.19 (1.11-1.26)	3.712e-07	++++	0.006581	10.047	4.91143e-08
2	rs1250241	216295312	T	A	0.2924	0.0556	1.06 (1.03-1.09)	6.196e-05	++++-++++?-	0.04117	16.086	7.57627e-06	1.23 (1.15-1.3)	2.993e-09	++++	0.4618	1.545
2	rs12470971	11725241	G	A	0.6589	0.5058	1.12 (1.09-1.15)	9.152e-16	+++++++++++	0.2129	12.007		1.16 (1.08-1.23)	1.587e-05	++++	0.8494	0.327
2	rs1865573	11723858	G	A	0.6585	0.5377	1.12 (1.09-1.15)	2.305e-15	+++++++++?+	0.1953	11.115		1.17 (1.09-1.24)	5.944e-06	++++	0.8379	0.354
2	rs16857668	11723110	G	A	0.6581	0.5388	1.12 (1.09-1.15)	2.345e-15	+++++++++?+	0.1901	11.21		1.17 (1.09-1.24)	7.386e-06	++++	0.806	0.431
2	rs4669753	11728080	G	A	0.6597	0.5044	1.12 (1.09-1.15)	3.228e-15	+++++++++?+	0.1827	11.348		1.16 (1.08-1.23)	1.86e-05	++++	0.8455	0.336
2	rs4669754	11728089	C	T	0.6566	0.5026	1.12 (1.09-1.15)	3.918e-15	+++++++++?+	0.1756	11.487		1.16 (1.09-1.23)	1.431e-05	++++	0.8006	0.445
2	rs1529868	11718591	T	C	0.6012	0.4957	1.12 (1.09-1.15)	4.457e-15	+++++++-+?+	0.0841	13.912		1.19 (1.11-1.26)	7.992e-07	++++	0.8378	0.354
2	rs9789525	11724580	G	T	0.6598	0.5907	1.12 (1.09-1.15)	4.9e-15	+++++++++?+	0.2177	10.727		1.17 (1.09-1.23)	9.506e-06	++++	0.8599	0.302
2	rs13394619	11727507	G	A	0.5188	0.4653	1.11 (1.08-1.13)	5.884e-15	+++++++-+++	0.01627	20.278	8.06029e-15	1.14 (1.07-1.2)	7.038e-05	++++	0.9918	0.016
2	rs10200851	11722082	C	T	0.5264	0.5031	1.11 (1.08-1.14)	6.277e-15	+++++++-+++	0.01716	20.124	6.62947e-15	1.15 (1.08-1.22)	1.379e-05	++++	0.9359	0.132
2	rs57439315	11733488	G	T	0.6557	0.5025	1.12 (1.09-1.15)	6.862e-15	+++++++++?+	0.1661	11.678		1.17 (1.09-1.23)	1.206e-05	++++	0.8329	0.366
2	rs2358040	11731774	T	G	0.5181	0.4654	1.11 (1.08-1.13)	9.006e-15	+++++++-+++	0.01422	20.666	9.75091e-15	1.14 (1.07-1.2)	5.829e-05	++++	0.9914	0.017
2	rs2884374	11731846	T	C	0.5183	0.4656	1.11 (1.08-1.13)	1.004e-14	+++++++-+++	0.01421	20.669	1.02739e-14	1.14 (1.07-1.2)	5.139e-05	++++	0.9932	0.014
2	rs12473442	11735115	T	C	0.5484	0.5148	1.11 (1.08-1.14)	1.071e-14	+++++++-+?+	0.01989	18.184	2.23428e-14	1.15 (1.08-1.22)	4.211e-05	++++	0.9427	0.118
2	rs28689909	11735061	C	A	0.6718	0.5522	1.12 (1.09-1.15)	1.326e-14	+++++++++?+	0.22	10.688		1.18 (1.1-1.25)	7.884e-06	++++	0.7843	0.486
2	rs9789414	11724684	A	G	0.5184	0.5054	1.11 (1.08-1.13)	1.46e-14	+++++++-+?+	0.01331	19.305	2.09558e-14	1.14 (1.07-1.2)	5.356e-05	++++	0.9956	0.009
2	rs13016186	11734905	G	A	0.5289	0.5069	1.11 (1.08-1.14)	1.639e-14	+++++++-+?+	0.02245	17.841	2.91271e-14	1.14 (1.07-1.21)	5.196e-05	++++	0.9917	0.017
2	rs12993278	11734880	A	G	0.5248	0.5009	1.11 (1.08-1.14)	1.844e-14	+++++++-+?+	0.02095	18.037	3.25495e-14	1.14 (1.07-1.21)	4.205e-05	++++	0.9669	0.067
2	rs13017593	11734909	C	G	0.5278	0.507	1.11 (1.08-1.14)	1.927e-14	+++++++-+?+	0.02505	17.529	3.11353e-14	1.14 (1.07-1.21)	5.351e-05	++++	0.9907	0.019
2	rs11674605	11722575	A	G	0.5166	0.5074	1.11 (1.08-1.14)	2.195e-14	+++++++-+?+	0.01583	18.825	2.94082e-14	1.15 (1.08-1.21)	1.74e-05	++++	0.9622	0.077
2	rs9287734	11724475	A	G	0.517	0.5057	1.11 (1.08-1.13)	2.77e-14	+++++++-+?+	0.009699	20.174	3.14447e-14	1.14 (1.07-1.21)	3.507e-05	++++	0.9999	0
2	rs12468019	11725049	T	C	0.5186	0.4759	1.11 (1.08-1.13)	3.051e-14	+++++++-+?+	0.01447	19.074	4.52406e-14	1.14 (1.07-1.2)	6.89e-05	++++	0.9958	0.008
2	rs7576826	11723021	C	T	0.5165	0.5069	1.11 (1.08-1.13)	3.127e-14	+++++++-+?+	0.01499	18.977	4.14774e-14	1.15 (1.08-1.21)	2.435e-05	++++	0.9843	0.032
2	rs9678410	11734335	A	C	0.5193	0.4696	1.11 (1.08-1.13)	4.109e-14	+++++++-+?+	0.00917	20.326	5.98762e-14	1.14 (1.07-1.21)	4.542e-05	++++	0.9762	0.048
2	rs11679686	11736037	A	G	0.5197	0.4692	1.11 (1.08-1.13)	4.829e-14	+++++++-+?+	0.009917	20.113	7.1961e-14	1.14 (1.07-1.21)	4.759e-05	++++	0.9711	0.059
2	rs10165819	11722102	A	T	0.5252	0.5064	1.11 (1.08-1.13)	5.487e-14	+++++++-+?+	0.02182	17.922	8.02603e-14	1.15 (1.08-1.22)	1.722e-05	++++	0.9434	0.116
2	rs9798272	11734315	T	C	0.5227	0.5023	1.11 (1.08-1.13)	6.694e-14	+++++++-+?+	0.01541	18.9	8.87073e-14	1.14 (1.07-1.21)	4.756e-05	++++	0.9855	0.029
2	rs4669752	11727988	G	C	0.5173	0.4626	1.11 (1.08-1.13)	6.977e-14	+++++++-+?+	0.02083	18.054	1.13109e-13	1.14 (1.07-1.2)	7.33e-05	++++	0.9893	0.022
2	rs6746291	11728381	T	C	0.5242	0.5014	1.13 (1.09-1.16)	2.026e-13	++++?++-+?+	0.055	13.792		1.14 (1.07-1.2)	7.053e-05	++++	0.9959	0.008
2	rs10929759	11722012	C	G	0.5295	0.5085	1.1 (1.07-1.13)	3.82e-13	+++++++-+-+	0.0004657	29.848	2.59212e-13	1.15 (1.08-1.21)	1.781e-05	++++	0.9343	0.136
2	rs11686429	11735135	A	T	0.5539	0.5446	1.14 (1.1-1.17)	4.171e-13	++++?++-+?+	0.04382	14.444	6.81261e-13	1.15 (1.07-1.22)	8.309e-05	++++	0.9752	0.05
2	rs77294520	11660955	C	G	0.147	-	1.16 (1.11-1.2)	9.908e-13	++++++++???	0.6407	4.266		1.29 (1.18-1.38)	1.449e-08	++++	0.3495	2.103
2	rs2358039	11729606	A	G	0.6866	0.7095	1.11 (1.08-1.14)	1.079e-12	+++++++++?+	0.3439	8.981		1.16 (1.08-1.23)	4.492e-05	++++	0.6282	0.93
2	rs4668732	11716919	T	A	0.6372	0.7234	1.11 (1.08-1.14)	5.098e-12	++++++++-?+	0.1201	12.768		1.19 (1.11-1.26)	1.121e-06	++++	0.5756	1.105
2	rs7580473	11658972	T	C	0.1314	-	1.15 (1.11-1.19)	6.22e-12	++++++++???	0.6772	3.996		1.28 (1.17-1.38)	7.424e-08	++++	0.3525	2.085
2	rs13432124	11660000	A	C	0.1366	-	1.15 (1.1-1.19)	6.771e-12	++++++++???	0.7019	3.813		1.28 (1.17-1.37)	7.447e-08	++++	0.3465	2.12
2	rs13432756	11660615	T	C	0.1371	-	1.15 (1.1-1.19)	7.365e-12	++++++++???	0.5923	4.629		1.28 (1.17-1.37)	8.259e-08	++++	0.2541	2.74
2	rs16857565	11656310	G	A	0.1414	0.0237	1.14 (1.1-1.18)	8.559e-12	+++++++++++	0.9265	3.759		1.27 (1.16-1.36)	1.08e-07	++++	0.3554	2.069
2	rs13424905	11658000	T	C	0.1372	0.0244	1.15 (1.1-1.19)	9.743e-12	+++++++++?+	0.9074	3.393		1.26 (1.15-1.35)	4.266e-07	++++	0.3004	2.405
2	rs13418262	11656507	T	C	0.1414	0.0243	1.14 (1.1-1.18)	9.879e-12	+++++++++?+	0.9044	3.432		1.27 (1.16-1.36)	1.134e-07	++++	0.3557	2.067
2	rs7597108	11659201	C	T	0.1401	0.0245	1.14 (1.1-1.18)	1.004e-11	+++++++++?+	0.8796	3.742		1.27 (1.16-1.36)	1.309e-07	++++	0.3222	2.265
2	rs73187472	11655184	G	A	0.1414	0.0243	1.14 (1.1-1.18)	1.242e-11	+++++++++?+	0.8975	3.521		1.27 (1.16-1.36)	1.138e-07	++++	0.3478	2.112
2	rs61362255	11654874	T	C	0.1407	0.0238	1.14 (1.1-1.18)	1.25e-11	+++++++++?+	0.9064	3.406		1.27 (1.16-1.36)	1.182e-07	++++	0.3249	2.249
2	rs13407702	11655684	T	G	0.1377	-	1.14 (1.1-1.18)	1.379e-11	++++++++???	0.7236	3.652		1.28 (1.17-1.37)	6.56e-08	++++	0.3422	2.145
2	rs13028479	11712075	T	G	0.5517	0.5152	1.1 (1.07-1.13)	1.413e-11	+++++++++?+	0.07279	14.363		1.17 (1.09-1.24)	3.586e-06	++++	0.4792	1.471
2	rs59129126	11728388	T	C	0.6583	0.5033	1.13 (1.09-1.16)	1.456e-11	++++?++++?+	0.1322	11.151		1.16 (1.08-1.23)	1.755e-05	++++	0.831	0.37
2	rs13395155	11654588	C	T	0.1424	0.0236	1.14 (1.1-1.18)	1.463e-11	+++++++++?+	0.9055	3.417		1.26 (1.16-1.35)	1.862e-07	++++	0.3002	2.407
2	rs9287732	11708833	C	G	0.6591	0.7693	1.1 (1.07-1.13)	1.706e-11	++++++++-?+	0.1339	12.407		1.18 (1.1-1.25)	3.516e-06	++++	0.4398	1.643
2	rs13383410	11656908	G	A	0.1409	0.0244	1.14 (1.1-1.18)	1.874e-11	+++++++++?+	0.8941	3.565		1.27 (1.16-1.35)	1.493e-07	++++	0.3303	2.216
2	rs13407457	11655487	T	G	0.141	0.0244	1.14 (1.1-1.18)	1.897e-11	+++++++++?+	0.8938	3.568		1.27 (1.16-1.35)	1.321e-07	++++	0.3264	2.239
2	rs13430148	11654532	T	C	0.1394	0.0232	1.14 (1.1-1.18)	2.275e-11	+++++++++?+	0.8806	3.73		1.27 (1.16-1.35)	1.823e-07	++++	0.3071	2.361
2	rs11684917	11674034	G	A	0.133	-	1.16 (1.11-1.2)	2.305e-11	++++++++???	0.5346	5.072		1.3 (1.17-1.4)	3.9e-07	++++	0.2159	3.066
2	rs12478958	11748037	A	G	0.4453	0.4604	1.09 (1.06-1.12)	5.045e-11	+++++++++++	0.3582	9.906		1.1 (1.03-1.16)	0.006054	++++	0.8134	0.413
2	rs10929760	11739368	G	T	0.6527	0.5122	1.1 (1.07-1.13)	6.291e-11	+++++++++?+	0.4039	8.309		1.15 (1.07-1.22)	9.127e-05	++++	0.779	0.5
2	rs72772088	11742458	A	G	0.6549	0.5188	1.1 (1.07-1.13)	1.47e-10	+++++++++?+	0.3975	8.377		1.14 (1.07-1.21)	0.0001312	++++	0.872	0.274
2	rs62118315	11742854	C	A	0.6982	0.7341	1.1 (1.07-1.13)	1.945e-10	+++++++++?+	0.4949	7.393		1.16 (1.08-1.23)	3.232e-05	++++	0.5903	1.054
2	rs7570566	11746971	C	T	0.4889	0.6449	1.09 (1.06-1.12)	2.267e-10	+++++++++?+	0.6651	5.84		1.1 (1.03-1.16)	0.00411	++++	0.6124	0.981
2	rs7570979	11717429	G	A	0.7099	0.7459	1.11 (1.07-1.14)	2.358e-10	+++++++++?+	0.6044	6.383		1.19 (1.1-1.26)	1.27e-05	++++	0.3422	2.145
2	rs34532804	11746003	A	G	0.4404	0.4622	1.09 (1.06-1.12)	2.367e-10	+++++++++?+	0.2755	9.853		1.09 (1.03-1.16)	0.006536	++++	0.7687	0.526
2	rs12615856	11746177	T	C	0.4404	0.4622	1.09 (1.06-1.12)	2.792e-10	+++++++++?+	0.2727	9.892		1.09 (1.03-1.16)	0.006542	++++	0.7688	0.526
2	rs746579	11744694	C	T	0.6935	0.691	1.1 (1.07-1.13)	3.663e-10	+++++++++?+	0.5988	6.433		1.15 (1.07-1.22)	8.718e-05	++++	0.506	1.362
2	rs12476152	11747960	C	T	0.4905	0.6534	1.09 (1.06-1.12)	3.964e-10	+++++++++?+	0.6405	6.06		1.1 (1.03-1.16)	0.004808	++++	0.5869	1.066
2	rs10929757	11702661	C	A	0.5852	0.5264	1.09 (1.06-1.11)	4.914e-10	+++++++++?+	0.1477	12.079		1.18 (1.1-1.24)	9.91e-07	++++	0.724	0.646
2	rs7578132	11718858	C	T	0.5566	0.5732	1.09 (1.06-1.11)	5.484e-10	+++++++-+++	0.1859	12.513		1.13 (1.06-1.19)	0.0002358	++++	0.6573	0.839
2	rs4669755	11748585	C	A	0.6829	0.6879	1.1 (1.06-1.12)	5.761e-10	+++++++++++	0.5886	7.467		1.14 (1.07-1.21)	0.0001716	++++	0.2745	2.586
2	rs11679605	11722468	G	A	0.7033	0.7228	1.1 (1.07-1.13)	5.99e-10	+++++++++?+	0.6394	6.07		1.15 (1.07-1.22)	0.0001579	++++	0.8045	0.435
2	rs7571803	11744573	A	G	0.4515	0.473	1.09 (1.06-1.11)	6.5e-10	+++++++++?+	0.3977	8.375		1.09 (1.02-1.15)	0.01013	++++	0.9567	0.089
2	rs17529680	11727087	G	T	0.7054	0.7206	1.1 (1.06-1.12)	6.824e-10	+++++++++++	0.5035	8.307		1.14 (1.06-1.21)	0.0002249	++++	0.9346	0.135
2	rs1898003	11704836	T	G	0.575	0.5197	1.09 (1.06-1.11)	7.238e-10	+++++++++++	0.09167	14.973		1.18 (1.11-1.24)	6.187e-07	++++	0.4333	1.673
2	rs12476319	11748406	C	T	0.4912	0.6518	1.09 (1.06-1.11)	7.736e-10	+++++++++++	0.6981	6.411		1.1 (1.03-1.16)	0.005379	++++	0.5656	1.14
2	rs3762581	11750101	G	A	0.4928	0.6543	1.09 (1.06-1.11)	7.826e-10	+++++++++?+	0.6261	6.189		1.1 (1.03-1.16)	0.004995	++++	0.5397	1.234
2	rs6432220	11710716	G	A	0.7013	0.7729	1.09 (1.06-1.12)	1.409e-09	+++++++++?+	0.2272	10.571		1.18 (1.1-1.25)	7.435e-06	++++	0.3989	1.838
2	rs80111889	113567430	G	T	0.3001	0.7507	1.12 (1.08-1.15)	2.099e-09	++++?++++?+	0.564	5.794		1.14 (1.07-1.21)	0.0001474	++++	0.4444	1.622
2	rs7567619	113564966	A	T	0.2987	0.7192	1.11 (1.08-1.15)	3.263e-09	++++?++++?+	0.6567	5.027		1.15 (1.07-1.21)	0.0001043	++++	0.4806	1.465
2	rs3783525	113541819	T	A	0.3002	0.7558	1.09 (1.06-1.11)	1.075e-08	+++++++++++	0.0009558	27.995	4.56222e-10	1.15 (1.07-1.22)	4.958e-05	++++	0.405	1.808
2	rs6542095	113529183	C	T	0.3007	0.7546	1.09 (1.06-1.11)	1.276e-08	+++++++++++	0.00126	27.274	5.84552e-10	1.15 (1.07-1.22)	5.48e-05	++++	0.3913	1.877
2	rs55936089	11737229	C	T	0.7267	0.8713	1.1 (1.06-1.13)	1.306e-08	+++++++++?+	0.1221	12.714		1.17 (1.08-1.24)	0.0001077	++++	0.3455	2.126
2	rs3783550	113532885	G	T	0.3003	0.7552	1.09 (1.06-1.11)	1.357e-08	+++++++++++	0.001236	27.323	5.82667e-10	1.15 (1.07-1.22)	5.322e-05	++++	0.3919	1.874
2	rs2902026	67856440	G	C	0.3085	0.2113	1.08 (1.05-1.11)	3.389e-08	++-++-+++?+	0.02725	17.288	4.41713e-08	1.19 (1.11-1.26)	3.56e-07	++++	0.006559	10.054	4.74431e-08
2	rs2861694	67845739	A	G	0.3078	0.1924	1.08 (1.05-1.11)	4.317e-08	++-++-+++?+	0.01568	18.85	5.5575e-08	1.19 (1.11-1.25)	8.037e-07	++++	0.006954	9.937	1.30762e-07
2	rs1250244	216297796	G	C	0.2935	0.0587	1.11 (1.07-1.14)	8.929e-08	++++?++++?-	0.8455	3.402		1.23 (1.15-1.3)	4.706e-09	++++	0.447	1.61
2	rs1250258	216300185	C	T	0.2836	0.0638	1.07 (1.04-1.1)	2.547e-05	++++-++++++	0.1231	13.979		1.22 (1.14-1.29)	1.275e-08	++++	0.5912	1.051
2	rs1250259	216300482	T	A	0.2834	0.0653	1.07 (1.03-1.1)	4.402e-05	++++-++++?+	0.1023	13.288		1.22 (1.14-1.29)	1.309e-08	++++	0.5919	1.049
2	rs1250247	216299629	C	G	0.2931	0.0579	1.06 (1.03-1.1)	4.822e-05	++++-++++?-	0.04777	15.644	6.62653e-06	1.23 (1.15-1.3)	4.567e-09	++++	0.496	1.402
2	rs1250240	216295014	A	G	0.2924	0.0555	1.06 (1.03-1.09)	5.874e-05	++++-++++?+	0.03673	16.422	6.17144e-06	1.23 (1.15-1.3)	3.028e-09	++++	0.4396	1.644
2	rs1250242	216296257	G	C	0.2929	0.0556	1.06 (1.03-1.09)	6.131e-05	++++-++++?-	0.0424	15.998	7.26481e-06	1.23 (1.15-1.3)	4.369e-09	++++	0.4492	1.601
2	rs1250239	216294957	C	G	0.2928	0.0555	1.06 (1.03-1.09)	7.003e-05	++++-++++?+	0.03929	16.224	7.86612e-06	1.23 (1.15-1.3)	3.319e-09	++++	0.4431	1.628
2	rs1837121	216292331	G	A	0.295	0.0588	1.06 (1.03-1.09)	7.274e-05	++++-++++?+	0.03474	16.584	7.63639e-06	1.23 (1.15-1.3)	3.312e-09	++++	0.4394	1.645
2	rs13423742	216287796	G	C	0.2882	0.0547	1.06 (1.03-1.09)	0.0001325	++++-++++?+	0.03424	16.626	1.27751e-05	1.22 (1.14-1.29)	1.532e-08	++++	0.3012	2.4
2	rs1250248	216287093	A	G	0.289	0.0553	1.06 (1.03-1.09)	0.0002913	++++-++++?+	0.02123	17.999	1.63398e-05	1.22 (1.14-1.29)	1.577e-08	++++	0.3023	2.392
4	rs1903068	56008477	A	G	0.6834	0.8772	1.11 (1.07-1.13)	1.038e-11	+++++++++?+	0.02179	17.926	2.66606e-12	1.33 (1.24-1.4)	2.583e-15	++++	0.006622	10.035	1.45335e-15
4	rs17773813	56008969	G	A	0.6821	0.8755	1.1 (1.07-1.13)	1.102e-11	+++++++++?+	0.01721	18.59	2.28371e-12	1.34 (1.24-1.41)	1.577e-15	++++	0.007645	9.747	9.80681e-16
4	rs4516787	56010165	A	G	0.6831	0.8239	1.1 (1.07-1.13)	1.573e-11	+++++++++++	0.01827	19.942	3.17541e-12	1.33 (1.24-1.41)	1.559e-15	++++	0.006643	10.028	9.27332e-16
4	rs73236109	56007425	C	T	0.6833	0.8784	1.1 (1.07-1.13)	1.718e-11	+++++++++?+	0.01915	18.29	3.75796e-12	1.33 (1.24-1.4)	3.057e-15	++++	0.006489	10.075	1.72344e-15
4	rs9312658	56005526	C	A	0.6834	0.8795	1.13 (1.09-1.17)	1.726e-11	++++?++++?+	0.07023	13.078		1.33 (1.24-1.4)	3.526e-15	++++	0.006882	9.958	2.05499e-15
4	rs1551644	55994266	A	T	0.686	0.8766	1.12 (1.08-1.15)	2.006e-11	+++++++++?+	0.128	12.557		1.31 (1.22-1.38)	1.607e-13	++++	0.01762	8.078	1.66026e-13
4	rs1551645	55994314	T	G	0.685	0.8765	1.1 (1.07-1.13)	2.379e-11	+++++++++?+	0.05653	15.137		1.31 (1.22-1.38)	1.358e-13	++++	0.01891	7.936	1.44287e-13
4	rs12331507	56011889	C	T	0.672	0.8237	1.1 (1.07-1.13)	2.532e-11	+++++++++++	0.05508	16.616		1.32 (1.23-1.39)	9.14e-15	++++	0.009928	9.225	6.53124e-15
4	rs12331597	55997914	T	C	0.6858	0.8776	1.1 (1.07-1.13)	3.048e-11	+++++++++?+	0.04944	15.541	1.7431e-11	1.31 (1.22-1.38)	1.101e-13	++++	0.01724	8.121	1.14532e-13
4	rs1551643	55994226	T	A	0.6858	0.8766	1.1 (1.07-1.13)	3.528e-11	+++++++++?+	0.04953	15.536	1.93434e-11	1.31 (1.22-1.38)	1.642e-13	++++	0.01781	8.055	1.70396e-13
4	rs1551642	55994210	T	C	0.6858	0.8765	1.1 (1.07-1.13)	3.53e-11	+++++++++?+	0.05108	15.443		1.31 (1.22-1.38)	1.651e-13	++++	0.01753	8.087	1.66011e-13
4	rs1551641	55993915	C	T	0.6857	0.8765	1.1 (1.07-1.13)	3.736e-11	+++++++++?+	0.05118	15.437		1.31 (1.22-1.38)	1.691e-13	++++	0.01754	8.086	1.70777e-13
4	rs36146043	55995979	T	C	0.6857	0.8767	1.13 (1.09-1.16)	1.006e-10	++++?++++?+	0.1084	11.77		1.31 (1.22-1.38)	1.413e-13	++++	0.01698	8.151	1.4074e-13
4	rs9997685	56022903	A	T	0.7053	0.8253	1.1 (1.07-1.13)	1.173e-10	+++++++++?+	0.01149	19.71	4.06211e-11	1.34 (1.24-1.41)	1.258e-14	++++	0.00691	9.95	1.06055e-14
4	rs28680424	56009245	T	C	0.7063	0.8757	1.1 (1.07-1.13)	1.243e-10	+++++++++?+	0.02119	18.005	5.12012e-11	1.33 (1.24-1.4)	2.097e-14	++++	0.0105	9.113	2.03948e-14
4	rs73236111	56019068	A	C	0.7062	0.8264	1.1 (1.07-1.13)	1.278e-10	+++++++++?+	0.009979	20.096	4.03117e-11	1.34 (1.24-1.41)	1.041e-14	++++	0.00782	9.702	9.23466e-15
4	rs12498317	56007093	G	A	0.7061	0.8795	1.1 (1.07-1.13)	1.651e-10	+++++++++?+	0.02231	17.859	6.97324e-11	1.33 (1.23-1.4)	3.15e-14	++++	0.0103	9.15	3.00232e-14
4	rs28838369	56007249	A	G	0.7062	0.8792	1.1 (1.07-1.13)	1.656e-10	+++++++++?+	0.02268	17.812	7.1085e-11	1.33 (1.23-1.4)	2.915e-14	++++	0.01015	9.18	2.76688e-14
4	rs12331471	56001509	T	C	0.7287	0.8785	1.1 (1.07-1.13)	1.694e-10	+++++++++?+	0.1701	11.597		1.32 (1.22-1.39)	8.022e-13	++++	0.008569	9.519	3.93827e-13
4	rs9312657	56003502	G	A	0.7289	0.8793	1.1 (1.07-1.13)	1.715e-10	+++++++++?+	0.1776	11.447		1.32 (1.22-1.39)	7.264e-13	++++	0.008381	9.564	3.61321e-13
4	rs10517343	56002267	T	A	0.7287	0.8786	1.1 (1.07-1.13)	1.732e-10	+++++++++?+	0.1701	11.598		1.32 (1.22-1.39)	7.781e-13	++++	0.008516	9.532	3.78776e-13
4	rs10012589	56002689	A	T	0.7288	0.8787	1.1 (1.07-1.13)	1.785e-10	+++++++++?+	0.17	11.6		1.32 (1.22-1.39)	7.569e-13	++++	0.008625	9.506	3.74275e-13
4	rs9312655	56002665	T	C	0.7287	0.8787	1.1 (1.07-1.13)	1.865e-10	+++++++++?+	0.1794	11.413		1.32 (1.22-1.39)	7.65e-13	++++	0.008513	9.532	3.72805e-13
4	rs9312656	56002972	C	G	0.7287	0.8789	1.1 (1.07-1.13)	1.937e-10	+++++++++?+	0.1731	11.536		1.32 (1.22-1.39)	7.051e-13	++++	0.008538	9.526	3.49172e-13
4	rs12505096	56006102	C	A	0.7065	0.8796	1.1 (1.07-1.13)	1.991e-10	+++++++++?+	0.02582	17.443	9.35133e-11	1.33 (1.23-1.4)	3.745e-14	++++	0.01069	9.077	3.66788e-14
4	rs17773240	55999781	T	C	0.7286	0.8783	1.1 (1.07-1.13)	2.156e-10	+++++++++?+	0.2119	10.824		1.31 (1.21-1.38)	2.549e-12	++++	0.01364	8.59	1.65857e-12
4	rs17711320	56000053	A	C	0.7285	0.8783	1.1 (1.07-1.13)	2.39e-10	+++++++++?+	0.2049	10.943		1.31 (1.21-1.38)	2.458e-12	++++	0.01383	8.562	1.6158e-12
4	rs28411232	56000009	A	T	0.7285	0.8783	1.1 (1.07-1.13)	2.716e-10	+++++++++?+	0.1975	11.075		1.31 (1.21-1.38)	2.502e-12	++++	0.01384	8.561	1.63243e-12
4	rs10020668	55996903	G	A	0.7309	0.8761	1.1 (1.07-1.13)	2.957e-10	+++++++++++	0.3456	10.06		1.29 (1.2-1.37)	2.026e-11	++++	0.02642	7.267	1.94241e-11
4	rs12331538	55998086	A	C	0.7305	0.878	1.1 (1.07-1.13)	4.092e-10	+++++++++?+	0.2492	10.23		1.3 (1.2-1.37)	1.765e-11	++++	0.02378	7.478	1.60428e-11
4	rs10013228	55997340	A	G	0.7309	0.8779	1.1 (1.07-1.13)	4.123e-10	+++++++++?+	0.2593	10.082		1.29 (1.2-1.37)	1.942e-11	++++	0.02623	7.282	1.89429e-11
4	rs28584303	55997622	C	T	0.7322	0.8806	1.1 (1.07-1.13)	4.78e-10	+++++++++?+	0.2612	10.054		1.3 (1.2-1.37)	2.287e-11	++++	0.02584	7.312	2.21812e-11
4	rs73236106	55996712	C	T	0.7309	0.8771	1.1 (1.07-1.13)	4.801e-10	+++++++++?+	0.2641	10.013		1.29 (1.2-1.37)	2.076e-11	++++	0.02644	7.266	1.99778e-11
4	rs10012701	56002776	A	G	0.7287	0.8787	1.13 (1.09-1.17)	6.308e-10	++++?++++?+	0.3221	8.12		1.32 (1.22-1.39)	7.289e-13	++++	0.008511	9.533	3.56313e-13
4	rs28517654	55993468	T	C	0.7309	0.8768	1.1 (1.07-1.13)	8.163e-10	+++++++++?+	0.2764	9.841		1.29 (1.2-1.37)	3.347e-11	++++	0.02778	7.167	3.26222e-11
4	rs9992737	55995061	C	T	0.7341	0.877	1.1 (1.07-1.13)	9.592e-10	+++++++++?+	0.2712	9.913		1.29 (1.2-1.37)	3.754e-11	++++	0.02358	7.495	3.23215e-11
4	rs17711225	55999185	G	A	0.7522	0.8785	1.1 (1.07-1.13)	1.115e-09	+++++++++?+	0.1876	11.257		1.32 (1.22-1.39)	5.561e-12	++++	0.02082	7.744	6.25603e-12
4	rs1350545	56004454	C	T	0.7515	0.8769	1.1 (1.07-1.13)	1.242e-09	+++++++++++	0.2465	11.443		1.32 (1.22-1.39)	5.009e-12	++++	0.01562	8.319	4.94664e-12
4	rs9284955	56003117	C	T	0.7515	0.8765	1.1 (1.07-1.13)	1.246e-09	+++++++++++	0.2516	11.364		1.32 (1.22-1.39)	5.089e-12	++++	0.01608	8.26	5.03656e-12
4	rs1380068	56003707	C	G	0.7515	0.8798	1.1 (1.07-1.13)	2.059e-09	+++++++++?+	0.1854	11.297		1.32 (1.22-1.39)	5.061e-12	++++	0.01589	8.284	5.02537e-12
4	rs13143757	56017967	A	G	0.5036	0.7148	1.08 (1.06-1.11)	2.16e-09	+++++++++?+	0.06911	14.523		1.21 (1.13-1.27)	5.57e-09	++++	0.02534	7.351	5.41834e-09
4	rs7686613	56016721	G	C	0.5043	0.7183	1.08 (1.06-1.11)	2.191e-09	+++++++++?+	0.06479	14.722		1.21 (1.14-1.27)	4.263e-09	++++	0.02685	7.235	4.24219e-09
4	rs1458829	56016071	A	G	0.5042	0.7182	1.08 (1.06-1.11)	2.221e-09	+++++++++?+	0.06521	14.702		1.21 (1.14-1.27)	4.28e-09	++++	0.02706	7.219	4.26452e-09
4	rs1580217	56017274	T	C	0.5044	0.7182	1.08 (1.06-1.11)	2.267e-09	+++++++++?+	0.06773	14.585		1.21 (1.13-1.27)	4.639e-09	++++	0.02727	7.204	4.60161e-09
4	rs7675314	56023763	G	A	0.5074	0.7052	1.08 (1.06-1.11)	2.28e-09	++++++++-?+	0.07546	14.251		1.22 (1.14-1.28)	1.672e-09	++++	0.0478	6.081	2.14913e-09
4	rs4864956	56015841	A	G	0.5043	0.7184	1.08 (1.06-1.11)	2.414e-09	+++++++++?+	0.06435	14.742		1.21 (1.14-1.27)	4.251e-09	++++	0.02804	7.148	4.29121e-09
4	rs62304733	56024199	C	T	0.5055	0.707	1.09 (1.06-1.11)	2.48e-09	++++++++-?+	0.05525	15.207		1.22 (1.14-1.29)	1.596e-09	++++	0.03326	6.807	1.84024e-09
4	rs58309017	56023005	A	C	0.5049	0.7162	1.08 (1.06-1.11)	2.555e-09	+++++++++?+	0.0685	14.551		1.21 (1.14-1.28)	2.855e-09	++++	0.03306	6.819	3.18066e-09
4	rs6837695	56015840	C	T	0.5049	0.7197	1.08 (1.06-1.11)	2.578e-09	+++++++++?+	0.06327	14.794		1.21 (1.13-1.27)	6.078e-09	++++	0.02742	7.193	5.9417e-09
4	rs11935409	56019139	T	A	0.5045	0.7179	1.08 (1.06-1.11)	2.743e-09	+++++++++?+	0.06902	14.527		1.21 (1.13-1.27)	4.661e-09	++++	0.02719	7.21	4.62825e-09
4	rs11936364	56019253	C	T	0.5044	0.7178	1.08 (1.05-1.11)	2.795e-09	+++++++++?+	0.06861	14.545		1.21 (1.13-1.27)	4.629e-09	++++	0.02705	7.22	4.65033e-09
4	rs1350542	56014393	T	C	0.5037	0.7184	1.08 (1.06-1.11)	2.823e-09	++++++++0?+	0.07805	14.146		1.21 (1.13-1.27)	4.628e-09	++++	0.0315	6.916	4.95297e-09
4	rs10013070	55997201	A	G	0.7539	0.8781	1.1 (1.07-1.13)	2.838e-09	+++++++++?+	0.2426	10.331		1.3 (1.2-1.38)	4.951e-11	++++	0.02992	7.019	6.35979e-11
4	rs1580216	56017283	T	C	0.5044	0.7181	1.1 (1.07-1.14)	2.941e-09	++++?++++?+	0.1377	11.022		1.21 (1.13-1.27)	4.602e-09	++++	0.02732	7.2	4.63355e-09
4	rs2219469	56014425	T	C	0.504	0.7186	1.08 (1.05-1.11)	2.973e-09	+++++++++?+	0.07424	14.301		1.21 (1.13-1.27)	4.748e-09	++++	0.03159	6.91	5.05673e-09
4	rs17712245	56024063	C	G	0.5041	0.709	1.08 (1.06-1.11)	2.986e-09	++++++++-?+	0.04717	15.681	3.14139e-09	1.22 (1.14-1.28)	2.28e-09	++++	0.02998	7.014	2.51061e-09
4	rs1350543	56014389	C	G	0.4914	0.7182	1.08 (1.05-1.11)	3.195e-09	++++++++0?+	0.1292	12.528		1.2 (1.13-1.27)	1.128e-08	++++	0.03421	6.75	1.21144e-08
4	rs17081840	56024179	G	A	0.5071	0.7074	1.08 (1.06-1.11)	3.22e-09	++++++++-?+	0.06237	14.838		1.22 (1.14-1.28)	2.468e-09	++++	0.03405	6.76	2.83171e-09
4	rs2412637	56023445	G	C	0.5053	0.716	1.08 (1.06-1.11)	3.257e-09	+++++++++?+	0.06491	14.716		1.21 (1.14-1.28)	2.81e-09	++++	0.03327	6.806	3.12316e-09
4	rs7696256	56023747	A	G	0.5055	0.7053	1.08 (1.06-1.11)	3.286e-09	++++++++-?+	0.06709	14.615		1.21 (1.14-1.28)	3.367e-09	++++	0.03603	6.647	3.9151e-09
4	rs10026340	55998136	G	A	0.7538	0.8784	1.1 (1.07-1.13)	3.339e-09	+++++++++?+	0.2356	10.439		1.3 (1.2-1.38)	4.805e-11	++++	0.03002	7.012	6.24798e-11
4	rs7680198	56023737	A	T	0.5049	0.7054	1.08 (1.06-1.11)	3.376e-09	++++++++-?+	0.06592	14.668		1.21 (1.14-1.28)	3.059e-09	++++	0.03406	6.759	3.47816e-09
4	rs9998950	55996845	C	T	0.7538	0.878	1.1 (1.07-1.13)	3.508e-09	+++++++++?+	0.2363	10.428		1.3 (1.2-1.38)	5.13e-11	++++	0.0305	6.98	6.70335e-11
4	rs1547512	56022496	C	T	0.4926	0.7175	1.08 (1.05-1.11)	3.532e-09	+++++++++?+	0.1171	12.85		1.2 (1.13-1.27)	1.432e-08	++++	0.02582	7.314	1.35153e-08
4	rs1547511	56022668	T	G	0.4918	0.7172	1.08 (1.05-1.11)	3.721e-09	+++++++++?+	0.118	12.825		1.21 (1.13-1.27)	1.079e-08	++++	0.03107	6.943	1.1042e-08
4	rs41408948	55992025	G	A	0.753	0.8763	1.1 (1.07-1.13)	3.823e-09	+++++++++?+	0.2332	10.476		1.3 (1.2-1.38)	8.022e-11	++++	0.04134	6.372	1.16243e-10
4	rs2899031	56022968	A	C	0.4858	0.683	1.08 (1.06-1.11)	3.863e-09	+++++++++?+	0.08413	13.911		1.23 (1.15-1.29)	2.061e-09	++++	0.04068	6.404	2.41319e-09
4	rs7679993	56023617	C	T	0.5054	0.7128	1.08 (1.05-1.11)	4.023e-09	+++++++++?+	0.07302	14.353		1.21 (1.14-1.28)	4.06e-09	++++	0.03855	6.511	4.83995e-09
4	rs144705355	55995647	T	G	0.7562	0.877	1.1 (1.07-1.13)	4.717e-09	+++++++++?+	0.2572	10.112		1.3 (1.2-1.38)	1.077e-10	++++	0.03028	6.994	1.37201e-10
4	rs2239702	55992139	C	T	0.7547	0.8765	1.1 (1.06-1.13)	6.963e-09	+++++++++?+	0.2329	10.48		1.3 (1.2-1.38)	8.101e-11	++++	0.03456	6.73	1.1214e-10
4	rs6554237	56025361	T	C	0.4939	0.6235	1.08 (1.05-1.11)	9.249e-09	++++++++-?+	0.02526	17.504	1.0974e-08	1.21 (1.14-1.27)	5.878e-09	++++	0.04295	6.296	7.27416e-09
4	rs73236104	55990954	G	C	0.7597	0.8802	1.1 (1.07-1.14)	1.019e-08	+++++++++?+	0.2514	10.198		1.29 (1.19-1.37)	4.397e-10	++++	0.02559	7.331	5.24255e-10
4	rs2125493	56020939	G	A	0.4908	0.7174	1.1 (1.06-1.13)	1.293e-08	++++?++++?+	0.1881	10.008		1.2 (1.13-1.27)	1.587e-08	++++	0.03004	7.01	1.58562e-08
4	rs17774236	56024084	C	T	0.8441	-	1.12 (1.08-1.16)	3.021e-08	++++++++???	0.03578	13.497	4.92521e-08	1.4 (1.26-1.5)	1.74e-10	++++	0.2041	3.178
4	rs1380057	55989675	A	T	0.5015	0.7599	1.08 (1.05-1.11)	3.169e-08	+++++++++?+	0.2623	10.039		1.19 (1.12-1.26)	1.65e-07	++++	0.1048	4.511
4	rs2071559	55992366	A	G	0.5023	0.7679	1.08 (1.05-1.1)	4.564e-08	+++++++++?+	0.2097	10.861		1.19 (1.12-1.25)	5.863e-08	++++	0.05169	5.925
4	rs9994560	55991827	A	G	0.5033	0.7705	1.1 (1.06-1.13)	4.911e-08	++++?++++?+	0.35	7.806		1.19 (1.12-1.26)	7.276e-08	++++	0.05174	5.923
4	rs11722032	56024698	A	C	0.5827	0.7083	1.08 (1.05-1.11)	6.452e-08	++++++++-?+	0.07132	14.426		1.21 (1.13-1.27)	2.542e-08	++++	0.3169	2.298
4	rs11935575	56019596	T	A	0.3546	0.4884	1.08 (1.05-1.11)	7.969e-08	+++++++++?+	0.1366	12.342		1.22 (1.13-1.28)	2.604e-08	++++	0.881	0.253
4	rs4356965	56025616	A	G	0.3582	0.3966	1.08 (1.05-1.11)	3.621e-07	++++++++-?+	0.01315	19.338	5.90137e-07	1.22 (1.14-1.29)	2.763e-08	++++	0.8858	0.242
4	rs2412627	56027573	G	A	0.8044	0.7524	1.08 (1.05-1.11)	4.73e-06	++++++++-?+	0.006347	21.319	1.8138e-06	1.34 (1.23-1.42)	1.385e-11	++++	0.2517	2.759
6	rs760794	19790560	T	C	0.4257	0.7142	1.09 (1.06-1.12)	1.791e-10	++-++++++++	0.1038	14.559		1.17 (1.1-1.24)	8.737e-07	++++	0.4911	1.422
6	rs71575922	152554014	G	C	0.1572	-	1.11 (1.07-1.15)	2.021e-08	+++++++-???	0.0385	13.301	6.29371e-09	1.35 (1.24-1.43)	2.868e-12	++++	0.6887	0.746
6	rs1971256	151816011	C	T	0.2013	0.3461	1.09 (1.06-1.13)	3.74e-08	+++++++++?-	0.158	11.85		1.28 (1.19-1.36)	1.504e-10	++++	0.5654	1.14
6	rs6925511	19773553	C	T	0.4241	0.7136	1.09 (1.06-1.11)	3.727e-10	++-++++++++	0.1656	12.935		1.17 (1.1-1.23)	1.446e-06	++++	0.5555	1.176
6	rs760796	19790387	T	C	0.4267	0.7172	1.09 (1.06-1.11)	1.326e-09	++-++++++?+	0.2059	10.926		1.17 (1.1-1.24)	8.883e-07	++++	0.4999	1.387
6	rs2223361	19790809	T	C	0.4268	0.7173	1.08 (1.06-1.11)	1.392e-09	++-++++++?+	0.2025	10.986		1.17 (1.1-1.23)	1.051e-06	++++	0.492	1.418
6	rs6456266	19791284	T	C	0.4269	0.7163	1.09 (1.06-1.11)	1.41e-09	++-++++++?+	0.1867	11.273		1.17 (1.1-1.23)	1.043e-06	++++	0.4912	1.422
6	rs7750725	19804897	G	A	0.4212	0.7765	1.09 (1.06-1.11)	1.536e-09	++0++++++?+	0.2022	10.991		1.18 (1.11-1.24)	3.857e-07	++++	0.4551	1.575
6	rs7764632	19795585	G	C	0.3827	0.7581	1.09 (1.06-1.11)	1.99e-09	+++++++++?+	0.04219	16.014	2.6775e-09	1.18 (1.1-1.24)	7.083e-07	++++	0.7432	0.594
6	rs9465516	19771998	C	A	0.4236	0.7135	1.08 (1.06-1.11)	2.032e-09	++-++++++?+	0.2634	10.024		1.17 (1.1-1.23)	1.398e-06	++++	0.5635	1.147
6	rs6908034	19773930	A	G	0.1521	-	1.12 (1.08-1.16)	2.092e-09	+++++-++???	0.0105	16.687	1.02679e-09	1.29 (1.19-1.38)	2.749e-09	++++	0.4093	1.787
6	rs7750533	19804796	G	A	0.4208	0.7753	1.09 (1.06-1.11)	2.24e-09	+++++++++?+	0.1943	11.132		1.18 (1.11-1.25)	3.394e-07	++++	0.4587	1.559
6	rs7776015	19758598	G	T	0.1362	0.1057	1.16 (1.1-1.21)	2.416e-09	++-+?-+++?+	0.01381	17.62	8.27226e-10	1.3 (1.19-1.39)	1.475e-08	++++	0.1376	3.967
6	rs6456259	19761718	G	A	0.1512	-	1.12 (1.08-1.16)	2.441e-09	+++++-++???	0.01152	16.452	1.28741e-09	1.29 (1.19-1.38)	2.734e-09	++++	0.4736	1.495
6	rs6903595	19798141	T	C	0.3813	0.6794	1.08 (1.06-1.11)	2.477e-09	+++++++++?+	0.09272	13.603		1.17 (1.1-1.24)	1.33e-06	++++	0.7692	0.525
6	rs6904518	19798704	G	A	0.3815	0.6798	1.08 (1.06-1.11)	2.615e-09	+++++++++?+	0.08109	14.026		1.17 (1.1-1.24)	9.836e-07	++++	0.7765	0.506
6	rs6921766	19800972	A	G	0.3825	0.6792	1.09 (1.06-1.11)	2.903e-09	+++++++++?+	0.1045	13.221		1.17 (1.1-1.24)	1.316e-06	++++	0.7856	0.483
6	rs6921778	19800988	A	G	0.3816	0.6791	1.08 (1.06-1.11)	2.93e-09	+++++++++?+	0.09228	13.618		1.17 (1.1-1.24)	1.185e-06	++++	0.7682	0.527
6	rs6938760	19802104	A	C	0.3814	0.6788	1.08 (1.06-1.11)	3.231e-09	+++++++++?+	0.09387	13.564		1.17 (1.1-1.24)	1.092e-06	++++	0.7747	0.511
6	rs9460406	19728835	C	G	0.1966	0.2509	1.1 (1.07-1.13)	3.804e-09	+++++-+++?+	0.1359	12.358		1.21 (1.12-1.29)	9.108e-07	++++	0.9037	0.203
6	rs6907367	19803831	G	C	0.3812	0.6904	1.08 (1.06-1.11)	4.065e-09	+++++++++?+	0.04476	15.838	5.31704e-09	1.17 (1.09-1.23)	2.351e-06	++++	0.7765	0.506
6	rs6928321	19728283	C	T	0.1961	0.2508	1.1 (1.07-1.13)	4.315e-09	+++++-+++?+	0.1375	12.321		1.21 (1.12-1.29)	9.784e-07	++++	0.896	0.22
6	rs6916251	19761215	C	T	0.4235	0.7139	1.08 (1.05-1.11)	4.759e-09	++-++++++?+	0.3226	9.238		1.17 (1.1-1.23)	1.717e-06	++++	0.5883	1.061
6	rs6932208	19734011	C	T	0.1961	0.2559	1.1 (1.07-1.13)	5.468e-09	+++++-+++?+	0.2058	10.928		1.21 (1.12-1.29)	1.109e-06	++++	0.904	0.202
6	rs6925962	19777055	G	A	0.5096	0.7554	1.08 (1.05-1.11)	5.757e-09	++-++-+++++	0.1358	13.638		1.18 (1.1-1.24)	6.807e-07	++++	0.2861	2.503
6	rs6905308	19728081	T	C	0.196	0.2457	1.1 (1.07-1.13)	5.873e-09	+++++-+++?+	0.1474	12.087		1.21 (1.12-1.29)	1.01e-06	++++	0.8957	0.22
6	rs6907340	19803768	T	C	0.3705	0.6898	1.08 (1.05-1.11)	6.497e-09	+++++++++?+	0.03094	16.921	7.04113e-09	1.16 (1.09-1.23)	4.945e-06	++++	0.711	0.682
6	rs12192729	19751668	A	G	0.1933	0.2406	1.1 (1.07-1.13)	6.661e-09	+++++-+++?+	0.1422	12.208		1.22 (1.13-1.3)	4.135e-07	++++	0.8779	0.261
6	rs6904484	19733694	G	A	0.1966	0.2583	1.1 (1.06-1.13)	6.898e-09	+++++-+++?+	0.1944	11.131		1.21 (1.12-1.29)	9.793e-07	++++	0.9012	0.208
6	rs9460407	19731834	G	A	0.1967	0.2582	1.1 (1.06-1.13)	7.324e-09	+++++-+++?+	0.1911	11.191		1.21 (1.12-1.29)	9.831e-07	++++	0.9006	0.209
6	rs6932015	19733894	C	T	0.1962	0.258	1.1 (1.06-1.13)	7.668e-09	+++++-+++?+	0.2025	10.986		1.21 (1.12-1.29)	1.069e-06	++++	0.9036	0.203
6	rs9368114	19733538	C	T	0.1962	0.2581	1.1 (1.06-1.13)	7.701e-09	+++++-+++?+	0.1998	11.033		1.21 (1.12-1.29)	1.079e-06	++++	0.9041	0.202
6	rs6939745	19742526	G	A	0.1964	0.256	1.1 (1.06-1.13)	8.19e-09	+++++-+++?+	0.2554	10.139		1.21 (1.12-1.29)	9.914e-07	++++	0.9032	0.204
6	rs9350174	19737117	G	A	0.1965	0.2572	1.1 (1.06-1.13)	8.743e-09	+++++-+++?+	0.2223	10.651		1.21 (1.12-1.29)	1.232e-06	++++	0.9175	0.172
6	rs9358264	19706271	G	C	0.1938	0.3638	1.1 (1.06-1.13)	1.08e-08	+++++-+++++	0.254	11.326		1.18 (1.09-1.26)	3.199e-05	++++	0.8331	0.365
6	rs6900502	19746253	A	T	0.1962	0.2477	1.1 (1.06-1.13)	1.119e-08	+++++-+++?+	0.1802	11.397		1.21 (1.12-1.29)	9.443e-07	++++	0.8934	0.225
6	rs6921786	19794016	G	A	0.4826	0.7811	1.08 (1.05-1.11)	1.12e-08	+++++++++++	0.1174	14.141		1.14 (1.07-1.2)	3.89e-05	++++	0.3235	2.257
6	rs6922513	19736405	C	G	0.1969	0.2614	1.1 (1.06-1.13)	1.186e-08	+++++-+++?+	0.2618	10.046		1.21 (1.12-1.29)	1.36e-06	++++	0.9192	0.169
6	rs7743832	19746848	C	T	0.196	0.2476	1.1 (1.06-1.13)	1.197e-08	+++++-+++?+	0.1806	11.388		1.21 (1.12-1.29)	1.003e-06	++++	0.9009	0.209
6	rs9465511	19748695	G	C	0.1983	0.275	1.1 (1.06-1.13)	1.391e-08	+++++-+++?+	0.1261	12.608		1.22 (1.13-1.29)	7.615e-07	++++	0.8911	0.231
6	rs9465513	19750222	A	T	0.1958	0.241	1.1 (1.06-1.13)	1.616e-08	+++++-+++?+	0.1737	11.525		1.22 (1.12-1.29)	8.394e-07	++++	0.8992	0.212
6	rs9465510	19746551	G	T	0.1915	0.2497	1.1 (1.06-1.13)	1.619e-08	+++++-+++?+	0.246	10.279		1.21 (1.12-1.29)	2.005e-06	++++	0.9277	0.15
6	rs9358270	19780584	G	C	0.5191	0.7582	1.08 (1.05-1.11)	1.653e-08	+++++-+++++	0.09783	14.757		1.18 (1.1-1.24)	5.306e-07	++++	0.3034	2.385
6	rs7769632	19729381	C	T	0.1306	-	1.12 (1.08-1.16)	1.657e-08	++-++-++???	0.0378	13.351	2.07115e-08	1.28 (1.17-1.37)	7.88e-08	++++	0.3191	2.285
6	rs2223360	19799441	C	A	0.1957	0.2554	1.1 (1.06-1.13)	1.665e-08	+++++-+++?+	0.1819	11.364		1.22 (1.13-1.3)	3.484e-07	++++	0.7713	0.519
6	rs1155101	19804188	T	C	0.1706	0.2498	1.1 (1.07-1.14)	1.678e-08	+++++-+++?+	0.2741	9.873		1.22 (1.12-1.3)	2.705e-06	++++	0.7757	0.508
6	rs9465512	19750184	T	C	0.1958	0.2411	1.1 (1.06-1.13)	1.712e-08	+++++-+++?+	0.1788	11.425		1.21 (1.12-1.29)	9.184e-07	++++	0.9034	0.203
6	rs6920825	19732492	C	T	0.1932	0.254	1.1 (1.06-1.13)	1.717e-08	+++++-+++?+	0.1507	12.012		1.21 (1.12-1.28)	2.349e-06	++++	0.9362	0.132
6	rs12529365	19728548	G	T	0.1247	-	1.12 (1.08-1.16)	1.77e-08	++-++-++???	0.02861	14.093	2.20371e-08	1.26 (1.15-1.36)	4.809e-07	++++	0.2093	3.128
6	rs7764424	19707715	G	A	0.194	0.2426	1.1 (1.06-1.13)	1.856e-08	+++++-+++?+	0.1976	11.074		1.18 (1.09-1.26)	3.276e-05	++++	0.8312	0.37
6	rs9368116	19743894	T	C	0.1927	0.2437	1.1 (1.06-1.13)	1.892e-08	+++++-+++?+	0.1523	11.975		1.21 (1.12-1.28)	2.422e-06	++++	0.9374	0.129
6	rs7739264	19785588	T	C	0.5188	0.7595	1.08 (1.05-1.1)	2.278e-08	+++++++++?+	0.1308	12.487		1.18 (1.11-1.24)	3.626e-07	++++	0.2587	2.704
6	rs36019875	152627953	G	A	0.2184	0.0613	1.1 (1.06-1.13)	3.528e-08	+++++++-+?-	0.8561	4.011		1.26 (1.17-1.33)	1.558e-09	++++	0.08706	4.882
6	rs6456265	19786950	C	T	0.5191	0.7596	1.08 (1.05-1.1)	3.657e-08	+++++++++?+	0.1145	12.924		1.18 (1.11-1.24)	4.187e-07	++++	0.2339	2.906
6	rs6926751	19798358	C	T	0.5199	0.7453	1.08 (1.05-1.1)	3.958e-08	+++++++++?+	0.2118	10.825		1.18 (1.11-1.24)	3.843e-07	++++	0.2651	2.655
6	rs9479289	152629099	T	C	0.2184	0.0613	1.1 (1.06-1.13)	4.007e-08	+++++++-+?-	0.8538	4.037		1.26 (1.17-1.33)	1.433e-09	++++	0.08243	4.992
6	rs9368117	19757028	C	T	0.4212	0.7029	1.08 (1.05-1.11)	4.034e-08	++-++++++?+	0.3816	8.55		1.17 (1.1-1.23)	1.718e-06	++++	0.568	1.131
6	rs1155100	19804365	T	C	0.4161	0.7786	1.1 (1.06-1.13)	4.511e-08	++-+?++++?+	0.1723	10.298		1.18 (1.1-1.24)	6.159e-07	++++	0.4136	1.766
6	rs7742927	152630180	A	G	0.2183	0.061	1.1 (1.06-1.13)	4.827e-08	+++++++-+?-	0.8405	4.18		1.26 (1.17-1.33)	1.502e-09	++++	0.08605	4.906
6	rs58415480	152562271	G	C	0.1583	-	1.11 (1.07-1.15)	6.388e-08	+++++++-???	0.03071	13.905	1.4699e-08	1.34 (1.24-1.43)	5.64e-12	++++	0.5771	1.099
6	rs584336	152616173	A	G	0.2383	0.0908	1.09 (1.06-1.12)	8.745e-08	+++++++--+-	0.356	9.933		1.25 (1.16-1.32)	1.834e-09	++++	0.579	1.093
6	rs28385620	152658374	G	A	0.1418	0.0167	1.1 (1.06-1.14)	9.221e-07	+++++-+-+?+	0.1974	11.076		1.31 (1.2-1.39)	2.556e-09	++++	0.4685	1.516
6	rs13218956	152653137	T	C	0.1621	0.0165	1.1 (1.06-1.13)	1.16e-06	+++++++-+?+	0.2422	10.336		1.29 (1.19-1.37)	2.058e-09	++++	0.7115	0.681
6	rs11756362	152659814	C	A	0.1419	0.0164	1.1 (1.06-1.14)	1.398e-06	+++++++-+?+	0.2326	10.486		1.3 (1.19-1.39)	6.433e-09	++++	0.492	1.419
6	rs71575926	152660451	A	G	0.1416	0.0163	1.1 (1.06-1.14)	1.401e-06	+++++++-+?+	0.2193	10.699		1.3 (1.19-1.39)	6.38e-09	++++	0.4694	1.512
6	rs11755383	152661172	C	T	0.1415	0.0163	1.1 (1.06-1.14)	1.443e-06	+++++++-+?+	0.2165	10.746		1.3 (1.19-1.39)	6.519e-09	++++	0.4594	1.556
6	rs17082358	152545865	C	T	0.1935	0.0496	1.09 (1.05-1.12)	1.558e-06	+++++++--?+	0.04981	15.519	1.35854e-06	1.27 (1.18-1.35)	6.966e-10	++++	0.7176	0.664
6	rs6933660	151803754	A	C	0.3105	0.7122	1.07 (1.04-1.1)	1.906e-06	+++++++++?-	0.08041	14.052		1.21 (1.13-1.28)	3.176e-08	++++	0.2028	3.191
6	rs7740302	151826249	C	T	0.1832	0.3499	1.08 (1.05-1.11)	1.93e-06	+++++++++?-	0.1801	11.398		1.27 (1.17-1.35)	3.747e-09	++++	0.4196	1.737
6	rs13206045	152649967	C	G	0.1633	0.0163	1.09 (1.05-1.13)	2.366e-06	+++++++-+?+	0.2329	10.481		1.29 (1.19-1.37)	1.733e-09	++++	0.6705	0.799
6	rs7759516	151838245	C	T	0.1831	0.377	1.08 (1.05-1.12)	2.45e-06	+++++++++?-	0.2062	10.921		1.27 (1.17-1.36)	5.106e-09	++++	0.3633	2.025
6	rs9397414	151806283	G	A	0.309	0.7013	1.07 (1.04-1.1)	2.597e-06	+++++++++?-	0.0733	14.341		1.21 (1.13-1.28)	3.992e-08	++++	0.2361	2.887
6	rs7775980	151841594	G	A	0.1833	0.3939	1.08 (1.05-1.12)	2.603e-06	+++++++++?-	0.286	9.709		1.27 (1.17-1.35)	9.773e-09	++++	0.3799	1.936
6	rs9371529	151842860	T	A	0.1821	0.3873	1.09 (1.05-1.12)	2.613e-06	+++++++++?-	0.2905	9.65		1.27 (1.17-1.35)	1.407e-08	++++	0.4023	1.821
6	rs4870024	151830769	C	T	0.1827	0.3659	1.08 (1.05-1.11)	2.843e-06	+++++++++?-	0.154	11.938		1.27 (1.17-1.35)	3.925e-09	++++	0.4204	1.733
6	rs13206305	152549309	T	C	0.1965	0.0493	1.08 (1.05-1.12)	4.768e-06	+++++++--?+	0.05168	15.408		1.27 (1.18-1.35)	5.848e-10	++++	0.6995	0.715
6	rs954238	151844443	A	T	0.1826	0.3715	1.08 (1.05-1.12)	6.787e-06	+++++++++?-	0.3045	9.466		1.27 (1.17-1.35)	2.175e-08	++++	0.3373	2.174
6	rs12111427	152556526	T	C	0.1916	0.0489	1.08 (1.04-1.12)	1.054e-05	++-++++--?+	0.1424	12.204		1.25 (1.16-1.33)	1.48e-08	++++	0.5722	1.117
6	rs35764603	152554737	A	G	0.1905	0.0495	1.08 (1.04-1.11)	1.151e-05	++-++++--?+	0.1408	12.24		1.25 (1.16-1.33)	1.403e-08	++++	0.5756	1.105
6	rs12110523	152556258	C	T	0.1907	0.0466	1.08 (1.04-1.11)	1.228e-05	++-++++--++	0.1949	12.337		1.25 (1.16-1.33)	1.261e-08	++++	0.5627	1.15
6	rs12110479	152554396	T	C	0.1908	0.0495	1.08 (1.04-1.11)	1.23e-05	++-++++--?+	0.1379	12.309		1.25 (1.16-1.33)	1.363e-08	++++	0.5754	1.106
6	rs13192494	152558552	T	C	0.1916	0.0485	1.08 (1.04-1.11)	1.342e-05	++-++++--?+	0.1206	12.754		1.25 (1.16-1.33)	1.103e-08	++++	0.5686	1.129
6	rs35429109	152556600	A	G	0.1898	0.0487	1.08 (1.04-1.11)	1.378e-05	+++++++--?+	0.1076	13.127		1.26 (1.16-1.34)	7.615e-09	++++	0.6158	0.97
6	rs11751190	152558197	A	G	0.1916	0.0485	1.08 (1.04-1.11)	1.408e-05	++-++++--?+	0.1211	12.74		1.25 (1.16-1.33)	1.115e-08	++++	0.569	1.128
6	rs60455767	151820739	T	C	0.1512	0.3317	1.09 (1.05-1.13)	1.681e-05	+++++++++?-	0.06582	14.673		1.32 (1.19-1.42)	4.591e-08	++++	0.6224	0.948
6	rs13196107	152660082	A	G	0.1608	0.1099	1.08 (1.04-1.12)	2.094e-05	+++++-+--?+	0.009706	20.172	9.66622e-06	1.29 (1.19-1.38)	2.823e-09	++++	0.4357	1.662
6	rs35950798	152658342	A	T	0.1404	0.0158	1.11 (1.06-1.16)	2.327e-05	++++?++-+??	0.1072	10.443		1.3 (1.19-1.39)	5.258e-09	++++	0.4274	1.7
6	rs13211170	152610972	G	A	0.2073	0.0688	1.08 (1.04-1.12)	3.233e-05	+++++-+-+??	0.03799	14.849	1.0631e-05	1.26 (1.16-1.34)	1.039e-08	++++	0.8471	0.332
6	rs9371587	152660837	T	G	0.2136	0.2638	1.05 (1.02-1.09)	0.001389	++++++++-?+	0.1044	13.222		1.25 (1.16-1.32)	1.169e-08	++++	0.3726	1.974
7	rs12700667	25901639	A	G	0.7414	0.2045	1.1 (1.07-1.13)	9.076e-10	+++++++++?-	0.04624	15.741	6.50604e-10	1.28 (1.19-1.36)	6.694e-11	++++	0.1658	3.594
7	rs74491657	46947633	G	A	0.9117	0.7798	1.08 (1.03-1.13)	0.00123	+++++++++?+	0.5124	7.227		1.46 (1.28-1.59)	2.235e-08	++++	0.193	3.29
7	rs1451385	25894721	C	T	0.7511	0.2066	1.1 (1.07-1.13)	1.963e-09	+++++++++?-	0.1404	12.251		1.29 (1.2-1.37)	8.136e-11	++++	0.2694	2.623
7	rs7793216	25890060	A	T	0.7511	0.2025	1.1 (1.06-1.13)	3.892e-09	+++++++++?-	0.1475	12.084		1.29 (1.19-1.36)	1.322e-10	++++	0.2367	2.882
7	rs11976790	25889721	C	T	0.7514	0.2025	1.1 (1.06-1.13)	4.093e-09	+++++++++?-	0.1472	12.091		1.29 (1.2-1.37)	8.116e-11	++++	0.2945	2.445
7	rs6461887	25885411	C	T	0.754	0.2016	1.1 (1.06-1.13)	5.119e-09	+++++++++?-	0.1287	12.54		1.29 (1.2-1.37)	6.901e-11	++++	0.3086	2.352
7	rs12535837	25861138	C	T	0.7583	0.176	1.1 (1.06-1.13)	6.05e-09	++++++++++-	0.08558	15.2		1.28 (1.19-1.36)	3.633e-10	++++	0.2721	2.603
7	rs1451383	25891809	G	A	0.7514	0.1786	1.1 (1.06-1.13)	6.161e-09	+++++++++?-	0.1776	11.448		1.29 (1.19-1.36)	1.256e-10	++++	0.3224	2.264
7	rs979165	25886478	T	G	0.7535	0.2022	1.09 (1.06-1.13)	7.878e-09	+++++++++?-	0.1205	12.757		1.29 (1.19-1.37)	1.06e-10	++++	0.2484	2.785
7	rs4722531	25888015	T	C	0.7541	0.2022	1.1 (1.06-1.13)	7.968e-09	+++++++++?-	0.1314	12.472		1.29 (1.19-1.37)	8.908e-11	++++	0.2928	2.456
7	rs10271088	25865220	C	T	0.766	0.4993	1.09 (1.06-1.12)	9.17e-09	+++++++++?+	0.2451	10.292		1.29 (1.19-1.37)	2.256e-10	++++	0.3968	1.849
7	rs56376645	25886125	G	A	0.7611	0.4848	1.09 (1.06-1.12)	1.927e-08	+++++++++?+	0.2717	9.905		1.29 (1.19-1.37)	1.091e-10	++++	0.3275	2.233
7	rs1376527	25876805	T	G	0.7575	0.2002	1.09 (1.06-1.12)	1.984e-08	+++++++++?-	0.1013	13.321		1.29 (1.19-1.37)	1.433e-10	++++	0.3185	2.288
7	rs7798431	25860812	G	A	0.7651	0.4873	1.09 (1.06-1.12)	2.016e-08	+++++++++?+	0.3121	9.369		1.27 (1.18-1.35)	9.018e-10	++++	0.3237	2.256
7	rs2893220	25862733	G	T	0.765	0.4881	1.09 (1.06-1.12)	2.026e-08	+++++++++?+	0.3017	9.502		1.28 (1.18-1.35)	8.492e-10	++++	0.3282	2.228
7	rs1451382	25861419	C	G	0.7649	0.4875	1.09 (1.06-1.12)	2.104e-08	+++++++++?+	0.2981	9.549		1.28 (1.18-1.35)	8.238e-10	++++	0.3219	2.267
7	rs10241659	25865361	A	G	0.7649	0.4886	1.09 (1.06-1.12)	2.106e-08	+++++++++?+	0.3013	9.507		1.28 (1.18-1.35)	8.685e-10	++++	0.3241	2.253
7	rs4722529	25880011	A	G	0.7585	0.1963	1.09 (1.06-1.12)	2.118e-08	+++++++++?-	0.09762	13.439		1.28 (1.18-1.35)	8.073e-10	++++	0.3054	2.372
7	rs61140461	25864033	T	C	0.7649	0.4883	1.09 (1.06-1.12)	2.2e-08	+++++++++?+	0.2962	9.575		1.28 (1.18-1.35)	8.822e-10	++++	0.3241	2.254
7	rs10271460	25865380	G	A	0.7649	0.4886	1.09 (1.06-1.12)	2.209e-08	+++++++++?+	0.2981	9.549		1.28 (1.18-1.35)	8.685e-10	++++	0.3241	2.253
7	rs4722527	25863717	A	G	0.7573	0.1805	1.09 (1.06-1.12)	2.244e-08	+++++++++?-	0.1354	12.371		1.28 (1.18-1.36)	4.828e-10	++++	0.2241	2.992
7	rs62447896	25865655	G	A	0.765	0.4888	1.09 (1.06-1.12)	2.253e-08	+++++++++?+	0.2962	9.574		1.28 (1.18-1.35)	8.673e-10	++++	0.3247	2.25
7	rs10232819	25876612	T	C	0.7583	0.2004	1.09 (1.06-1.12)	2.282e-08	+++++++++?-	0.1019	13.303		1.29 (1.19-1.37)	1.631e-10	++++	0.3234	2.257
7	rs7782246	25864658	C	T	0.7644	0.4884	1.09 (1.06-1.12)	2.418e-08	+++++++++?+	0.2998	9.527		1.27 (1.18-1.35)	1.144e-09	++++	0.3349	2.188
7	rs10274306	25865464	C	T	0.7649	0.4887	1.09 (1.06-1.12)	2.575e-08	+++++++++?+	0.301	9.511		1.28 (1.18-1.35)	8.666e-10	++++	0.3244	2.252
7	rs4722526	25863631	T	A	0.7583	0.1806	1.09 (1.06-1.12)	2.73e-08	+++++++++?-	0.1332	12.424		1.28 (1.19-1.36)	3.407e-10	++++	0.2765	2.571
7	rs6958350	25871933	C	T	0.7579	0.1994	1.09 (1.06-1.12)	2.901e-08	+++++++++?-	0.09499	13.526		1.29 (1.19-1.36)	1.76e-10	++++	0.3312	2.21
7	rs3902751	25861639	G	A	0.7576	0.1802	1.09 (1.06-1.12)	3.017e-08	+++++++++?-	0.1442	12.16		1.28 (1.18-1.35)	5.746e-10	++++	0.3019	2.395
7	rs4722530	25884102	G	T	0.8041	0.2092	1.1 (1.06-1.13)	3.069e-08	++++++++++-	0.04318	17.373	1.14603e-08	1.27 (1.17-1.36)	1.655e-08	++++	0.6728	0.793
7	rs9987000	25883207	A	G	0.803	0.2085	1.1 (1.06-1.13)	3.38e-08	++++++++++-	0.04391	17.322	1.35578e-08	1.27 (1.17-1.35)	2.418e-08	++++	0.6435	0.882
7	rs7782292	25864782	A	C	0.7649	0.4884	1.09 (1.06-1.12)	3.465e-08	+++++++++?+	0.2734	9.883		1.28 (1.18-1.35)	8.81e-10	++++	0.3244	2.252
7	rs10261019	25867692	G	C	0.757	0.1816	1.09 (1.06-1.12)	3.68e-08	+++++++++?-	0.1102	13.048		1.28 (1.19-1.36)	3.595e-10	++++	0.2523	2.754
7	rs4722528	25868300	T	A	0.7561	0.1816	1.09 (1.06-1.12)	3.692e-08	+++++++++?-	0.1176	12.836		1.28 (1.18-1.36)	4.257e-10	++++	0.2522	2.755
7	rs60643312	25867098	G	C	0.7643	0.4898	1.09 (1.06-1.12)	4.13e-08	+++++++++?+	0.252	10.189		1.28 (1.18-1.36)	5.479e-10	++++	0.3509	2.094
7	rs35766302	25869484	C	T	0.8158	0.4983	1.09 (1.06-1.13)	4.864e-08	++++++-++++	0.1036	14.566		1.26 (1.16-1.35)	1.013e-07	++++	0.7357	0.614
7	rs10225976	25869693	T	C	0.765	0.4912	1.09 (1.06-1.12)	5.18e-08	+++++++++?+	0.2393	10.38		1.28 (1.19-1.36)	4.266e-10	++++	0.367	2.005
7	rs12666961	25895685	T	C	0.8077	0.4955	1.09 (1.06-1.13)	7.345e-08	+++++++++?+	0.1066	13.157		1.27 (1.17-1.35)	3.548e-08	++++	0.6492	0.864
7	rs11770186	25894232	G	A	0.8079	0.4959	1.09 (1.06-1.13)	8.053e-08	+++++++++?+	0.1056	13.186		1.27 (1.17-1.35)	3.778e-08	++++	0.6558	0.844
7	rs57246313	25889697	G	A	0.8084	0.4961	1.09 (1.06-1.13)	1.277e-07	+++++++++?+	0.1107	13.034		1.27 (1.17-1.35)	3.482e-08	++++	0.6646	0.817
7	rs10262483	25884044	T	A	0.8106	0.4983	1.09 (1.06-1.12)	2.355e-07	+++++++++?+	0.09077	13.67		1.27 (1.17-1.35)	2.81e-08	++++	0.6953	0.727
7	rs2060765	25854151	T	C	0.7335	0.1594	1.08 (1.05-1.11)	2.812e-07	+++++++++++	0.09112	14.993		1.25 (1.16-1.32)	5.543e-09	++++	0.2099	3.122
9	rs1537377	22169700	C	T	0.4044	0.3905	1.09 (1.06-1.12)	1.327e-10	++-++++-+++	0.1013	14.64		1.21 (1.13-1.27)	6.305e-09	++++	0.06998	5.319
9	rs2065504	22141552	T	G	0.5215	0.4005	1.09 (1.06-1.12)	3.511e-10	+++++++-+?+	0.1313	12.473		1.23 (1.15-1.3)	1.266e-08	++++	0.06041	5.613
9	rs7864275	22161212	T	C	0.4192	0.3891	1.09 (1.06-1.11)	4.04e-10	++-++++++++	0.15	13.287		1.22 (1.15-1.29)	5.073e-10	++++	0.04523	6.192	7.5924e-10
9	rs6475610	22141894	T	C	0.521	0.3939	1.09 (1.06-1.12)	4.273e-10	+++++++-+?+	0.1712	11.574		1.23 (1.14-1.3)	1.742e-08	++++	0.08227	4.995
9	rs7041895	22162794	C	A	0.4193	0.4045	1.09 (1.06-1.11)	7.166e-10	++-++++++?+	0.1247	12.645		1.22 (1.15-1.29)	6.258e-10	++++	0.04272	6.306	8.51393e-10
9	rs10811669	22172893	C	T	0.4034	0.4002	1.09 (1.06-1.12)	7.717e-10	++-++++-+?+	0.1169	12.856		1.21 (1.13-1.27)	7.529e-09	++++	0.08834	4.853
9	rs9987548	22173075	A	T	0.4037	0.4001	1.09 (1.06-1.12)	7.755e-10	++-++++-+?+	0.1163	12.872		1.21 (1.13-1.27)	7.729e-09	++++	0.08913	4.835
9	rs10122243	22158924	T	C	0.4161	0.3906	1.09 (1.06-1.11)	9.731e-10	++-++++-+?+	0.08051	14.049		1.22 (1.14-1.28)	2.076e-09	++++	0.04393	6.251	3.00753e-09
9	rs10757290	22161664	T	C	0.4189	0.3943	1.09 (1.06-1.11)	1.533e-09	++-++++++?+	0.1513	11.997		1.23 (1.15-1.29)	3.948e-10	++++	0.04599	6.159	6.05177e-10
9	rs2151282	22144316	T	C	0.5167	0.3908	1.09 (1.06-1.12)	2.768e-09	+++++++-+?+	0.3365	9.069		1.22 (1.13-1.29)	7.527e-08	++++	0.8641	0.292
9	rs1981046	22173407	C	T	0.4347	0.4128	1.08 (1.06-1.11)	5.569e-09	++-++++++?+	0.1728	11.543		1.21 (1.13-1.28)	7.193e-09	++++	0.1318	4.054
9	rs17694933	22164309	A	G	0.4324	0.3979	1.08 (1.05-1.11)	5.929e-09	++-++++++?+	0.1398	12.264		1.21 (1.13-1.27)	5.776e-09	++++	0.106	4.488
9	rs828582	22172259	A	T	0.4345	0.4126	1.08 (1.05-1.11)	7.27e-09	++-++++++?+	0.1642	11.718		1.21 (1.14-1.28)	5.852e-09	++++	0.1344	4.014
9	rs2779747	22171484	G	T	0.4359	0.4009	1.08 (1.05-1.11)	8.299e-09	++-++++++?+	0.08532	13.866		1.21 (1.13-1.27)	9.594e-09	++++	0.1039	4.528
9	rs954399	22170983	A	C	0.3313	0.3407	1.08 (1.05-1.11)	3.008e-08	++-++++-+++	0.1813	12.604		1.18 (1.1-1.24)	1.048e-06	++++	0.4196	1.737
9	rs6475612	22152580	A	G	0.3917	0.3745	1.08 (1.05-1.11)	5.677e-08	++-++++++?+	0.3315	9.129		1.21 (1.13-1.28)	2.394e-08	++++	0.1856	3.368
11	rs74485684	30242287	T	C	0.8402	0.9796	1.11 (1.07-1.15)	1.997e-08	+++++++-+?+	0.1814	11.373		1.26 (1.15-1.35)	7.768e-07	++++	0.4665	1.525
11	rs12363824	30342150	G	A	0.8403	0.9794	1.11 (1.07-1.15)	4.122e-08	+++++++-+?+	0.2228	10.643		1.26 (1.15-1.35)	6.58e-07	++++	0.6559	0.843
11	rs10835649	30329175	A	G	0.841	0.978	1.11 (1.07-1.15)	4.976e-08	+++++++-+-+	0.232	11.679		1.26 (1.15-1.35)	5.797e-07	++++	0.6675	0.808
12	rs4762326	95668951	T	C	0.4707	0.4839	1.08 (1.05-1.11)	2.201e-09	++-++++-+++	0.01596	20.333	2.81474e-09	1.15 (1.08-1.21)	1.083e-05	++++	0.1086	4.441
12	rs12320196	95645385	G	A	0.4705	0.4851	1.08 (1.05-1.11)	5.209e-09	++-++++-+?+	0.01833	18.414	9.39054e-09	1.15 (1.08-1.22)	9.124e-06	++++	0.1026	4.555
12	rs7309252	95687497	T	A	0.4701	0.4861	1.08 (1.05-1.11)	6.056e-09	++-++++-+?+	0.01408	19.149	9.69521e-09	1.15 (1.08-1.21)	1.054e-05	++++	0.1162	4.305
12	rs6538622	95627237	G	A	0.4679	0.4852	1.08 (1.05-1.11)	6.126e-09	++-++++-+?+	0.01835	18.41	1.12871e-08	1.15 (1.08-1.22)	7.544e-06	++++	0.09873	4.631
12	rs7966079	95699240	C	T	0.4695	0.4707	1.08 (1.05-1.11)	6.427e-09	++-++++-+?+	0.00965	20.187	8.53192e-09	1.15 (1.08-1.21)	1.093e-05	++++	0.1102	4.411
12	rs6538618	95611185	C	T	0.4707	0.4798	1.08 (1.05-1.11)	6.676e-09	++-++++-+?+	0.02134	17.985	1.19981e-08	1.15 (1.08-1.22)	7.544e-06	++++	0.09741	4.658
12	rs7967229	95643298	T	A	0.4682	0.4851	1.1 (1.07-1.13)	6.833e-09	++-+?++-+?+	0.02994	15.515	1.2728e-08	1.15 (1.08-1.22)	9.013e-06	++++	0.1014	4.577
12	rs10859863	95661809	C	T	0.4709	0.4854	1.08 (1.05-1.11)	7.577e-09	++-++++-+?+	0.01604	18.787	1.24351e-08	1.15 (1.08-1.21)	1.08e-05	++++	0.1092	4.429
12	rs10777679	95658282	G	A	0.4709	0.4853	1.08 (1.05-1.11)	7.593e-09	++-++++-+?+	0.01605	18.786	1.2835e-08	1.15 (1.08-1.21)	1.103e-05	++++	0.109	4.433
12	rs11107959	95672642	C	T	0.4708	0.4853	1.08 (1.05-1.11)	7.852e-09	++-++++-+?+	0.01398	19.17	1.21089e-08	1.15 (1.08-1.21)	1.092e-05	++++	0.1091	4.431
12	rs7310833	95610220	A	G	0.4701	0.483	1.08 (1.05-1.11)	8.07e-09	++-++++-+?+	0.02245	17.841	1.62033e-08	1.15 (1.08-1.22)	1.009e-05	++++	0.1005	4.595
12	rs4471514	95667337	T	C	0.4707	0.4831	1.08 (1.05-1.11)	8.579e-09	++-++++-+?+	0.01546	18.89	1.42037e-08	1.15 (1.08-1.21)	1.105e-05	++++	0.1101	4.412
12	rs10859856	95631276	C	T	0.4703	0.485	1.08 (1.05-1.11)	8.855e-09	++-++++-+?+	0.01891	18.326	1.56444e-08	1.15 (1.08-1.21)	1.007e-05	++++	0.1049	4.509
12	rs4762308	95649013	A	G	0.4698	0.4851	1.1 (1.06-1.13)	9.292e-09	++-+?++-+?+	0.03248	15.288	1.78198e-08	1.15 (1.08-1.22)	1.008e-05	++++	0.104	4.528
12	rs3596	95696420	G	A	0.4706	0.4859	1.08 (1.05-1.11)	1.146e-08	++-++++-+?+	0.0109	19.854	1.63425e-08	1.15 (1.08-1.21)	1.064e-05	++++	0.105	4.508
12	rs11107968	95690444	G	A	0.3079	0.3392	1.08 (1.05-1.11)	3.88e-08	++-++++++?+	0.001708	24.759	4.21993e-09	1.16 (1.09-1.23)	1.224e-05	++++	0.2797	2.548
12	rs10777683	95699929	T	G	0.3068	0.3314	1.08 (1.05-1.11)	4.138e-08	++-++++++++	0.003047	24.932	3.46845e-09	1.16 (1.09-1.23)	1.318e-05	++++	0.2481	2.788
Chr, Chromosome; Genomic position is shown relative to GRCh37 (hg19); RA, risk allele; OA, other allele; RAFEUR, average risk allele frequency in European samples; RAFJPT, average risk allele frequency in Japanese samples; OR, odds ratio with respect to RA; CI, confidence interval

## Sheet: Supplementary Data 3
Supplementary Data 3 | Secondary association signals identified from GCTA conditional analysis based on summary statistics including all studies and the combined QIMRHCS and 1000G-JPT samples to calculate LD, and corresponding results using summary statistics from Grade B analysis and QIMRHCS for LD estimation.
Chr	SNP	Position (bp)	RA	OA	All									Grade B
					RAF	BETA	SE	P	Freq_ref	BETA_cond	SE_cond	P_cond		RAF	BETA	SE	P	Freq_ref	BETA_cond	SE_cond	P_cond
2	rs77294520	11660955	C	G	0.147	0.1468	0.0206	9.908e-13	0.144437	0.123069	0.0204193	1.66911e-09		0.1498	0.2583	0.0456	1.449e-08	0.147391	0.227783	0.0452326	4.75818e-07
2	rs13432124	11660000	A	C	0.1366	0.1374	0.02	6.771e-12	0.148925	0.11463	0.0198269	7.401e-09		0.1354	0.2481	0.0461	7.447e-08	0.15197	0.220096	0.0457963	1.5399e-06
2	rs13424905	11658000	T	C	0.1344	0.137	0.0201	9.743e-12	0.147151	0.115068	0.0199408	7.90559e-09		0.1349	0.2329	0.0461	4.266e-07	0.149734	0.206209	0.0458219	6.78792e-06
2	rs16857565	11656310	G	A	0.1379	0.1323	0.0194	8.559e-12	0.150491	0.110574	0.0192372	9.03523e-09		0.1395	0.2375	0.0447	1.08e-07	0.153142	0.210894	0.0444158	2.05268e-06
2	rs13418262	11656507	T	C	0.1386	0.1327	0.0195	9.879e-12	0.150491	0.110749	0.0193347	1.0162e-08		0.1395	0.2374	0.0448	1.134e-07	0.153142	0.210675	0.0445135	2.2142e-06
2	rs13432756	11660615	T	C	0.1371	0.1375	0.0201	7.365e-12	0.147568	0.113843	0.0199134	1.08486e-08		0.1352	0.2482	0.0463	8.259e-08	0.150586	0.218708	0.045957	1.94583e-06
2	rs61362255	11654874	T	C	0.138	0.1317	0.0194	1.25e-11	0.150491	0.109974	0.0192372	1.0858e-08		0.1386	0.2374	0.0448	1.182e-07	0.153142	0.210675	0.0445132	2.21368e-06
2	rs73187472	11655184	G	A	0.1387	0.1315	0.0194	1.242e-11	0.150491	0.109774	0.0192372	1.15424e-08		0.1395	0.2375	0.0448	1.138e-07	0.153142	0.210774	0.0445136	2.1899e-06
2	rs7597108	11659201	C	T	0.1374	0.1345	0.0198	1.004e-11	0.150386	0.111946	0.0196281	1.17457e-08		0.1382	0.2406	0.0456	1.309e-07	0.153035	0.213008	0.0452993	2.5733e-06
2	rs7580473	11658972	T	C	0.1314	0.1401	0.0204	6.22e-12	0.142872	0.114823	0.0201889	1.28989e-08		0.132	0.2501	0.0465	7.424e-08	0.145793	0.219371	0.046123	1.9726e-06
2	rs13395155	11654588	C	T	0.1397	0.1308	0.0194	1.463e-11	0.150491	0.109074	0.0192371	1.42815e-08		0.1406	0.2325	0.0446	1.862e-07	0.153142	0.206015	0.0443157	3.33849e-06
2	rs13407702	11655684	T	G	0.1377	0.1337	0.0198	1.379e-11	0.149447	0.111229	0.0196293	1.45748e-08		0.1363	0.2452	0.0454	6.56e-08	0.152503	0.218074	0.0451117	1.33759e-06
2	rs13383410	11656908	G	A	0.1381	0.1306	0.0194	1.874e-11	0.150386	0.108949	0.0192382	1.48596e-08		0.1388	0.236	0.0449	1.493e-07	0.153035	0.209251	0.0446128	2.72682e-06
2	rs13407457	11655487	T	G	0.1383	0.1302	0.0194	1.897e-11	0.150491	0.108474	0.019237	1.71191e-08		0.1388	0.2363	0.0448	1.321e-07	0.153142	0.209576	0.0445126	2.4988e-06
2	rs13430148	11654532	T	C	0.1368	0.1307	0.0195	2.275e-11	0.150386	0.108725	0.019334	1.87074e-08		0.1377	0.2352	0.0451	1.823e-07	0.153035	0.208086	0.044804	3.41135e-06
6	rs2206949	152037556	T	C	0.2624	0.0953	0.0185	2.729e-07	0.283657	0.102649	0.0184587	2.6821e-08		0.2748	0.0817	0.0364	0.02494	0.286262	0.101397	0.0362799	0.00519216
6	rs7772579	152042502	C	A	0.2733	0.0742	0.0148	4.915e-07	0.293049	0.0814468	0.0147448	3.3179e-08		0.2886	0.078	0.0351	0.02615	0.295847	0.0981676	0.0349675	0.00499435
6	rs1293935	152017958	G	C	0.4058	0.0659	0.0137	1.614e-06	0.438635	0.0734527	0.0136342	7.14836e-08		0.426	0.0714	0.0329	0.02997	0.444409	0.0914553	0.032759	0.00524215
6	rs1101080	152033643	T	G	0.2722	0.0926	0.0187	7.293e-07	0.289919	0.100108	0.0186569	8.06258e-08		0.2845	0.0757	0.0356	0.0332	0.292652	0.0958632	0.035469	0.00687725
6	rs851978	152029556	T	G	0.2732	0.0722	0.0151	1.716e-06	0.28731	0.0794673	0.0150455	1.27921e-07		0.2848	0.0843	0.0356	0.01782	0.289989	0.103888	0.0354791	0.00340996
6	rs851977	152029608	C	T	0.2756	0.0716	0.0151	1.976e-06	0.291484	0.0792947	0.0150384	1.34357e-07		0.2882	0.077	0.0352	0.02845	0.294249	0.0976807	0.0350603	0.00533502
6	rs10872678	152039964	C	T	0.2731	0.07	0.0149	2.74e-06	0.289501	0.0780206	0.0148317	1.43734e-07		0.2859	0.0773	0.0352	0.02822	0.292226	0.0995388	0.035037	0.00449771
6	rs7455028	152034386	T	C	0.2687	0.0713	0.0151	2.553e-06	0.288771	0.0788866	0.0150402	1.5623e-07		0.2818	0.0791	0.0358	0.02697	0.291587	0.0996276	0.0356656	0.00521599
6	rs1101081	152032917	T	C	0.2742	0.0705	0.015	2.529e-06	0.291275	0.0781708	0.0149383	1.66855e-07		0.2874	0.077	0.0352	0.02848	0.294036	0.0978681	0.0350576	0.00524418
6	rs12525163	152040291	C	T	0.2731	0.07	0.0149	2.753e-06	0.290962	0.0775119	0.0148405	1.76033e-07		0.2871	0.0782	0.0351	0.0259	0.293823	0.0988436	0.0349607	0.00469454
6	rs11756568	152042413	T	A	0.274	0.0708	0.0151	2.83e-06	0.292423	0.0784603	0.0150389	1.81705e-07		0.288	0.0787	0.0351	0.02489	0.295314	0.0991448	0.0349637	0.00457324
6	rs851981	152027074	T	A	0.262	0.072	0.0152	2.239e-06	0.270925	0.0787772	0.0151533	2.00701e-07		0.2748	0.0941	0.0355	0.007993	0.273695	0.112512	0.0353967	0.00147983
6	rs851980	152027955	C	T	0.262	0.0717	0.0152	2.425e-06	0.270925	0.0784772	0.0151533	2.23202e-07		0.2748	0.0945	0.0354	0.007684	0.273695	0.112912	0.0352965	0.00137919
6	rs851976	152030008	C	T	0.2754	0.0697	0.015	3.451e-06	0.29138	0.0772976	0.0149394	2.2906e-07		0.2874	0.0757	0.0353	0.03193	0.294143	0.0963614	0.0351607	0.00613273
6	rs3020341	152047557	C	G	0.2608	0.0774	0.0164	2.444e-06	0.279691	0.0839656	0.0163606	2.86393e-07		0.2696	0.092	0.0361	0.01075	0.282215	0.109815	0.0360055	0.00228868
6	rs1159327	152048022	T	C	0.2665	0.0696	0.015	3.276e-06	0.283448	0.0762446	0.0149544	3.42386e-07		0.2759	0.0888	0.0354	0.01206	0.285942	0.107483	0.0352914	0.00232219
6	rs7749650	152044872	T	A	0.2731	0.0693	0.0151	4.344e-06	0.290649	0.076629	0.0150442	3.5137e-07		0.2855	0.077	0.0353	0.02928	0.293397	0.0967134	0.0351743	0.00596779
6	rs3020340	152043290	G	A	0.2756	0.0678	0.0149	5.16e-06	0.292945	0.0751711	0.0148426	4.09374e-07		0.2885	0.0779	0.0351	0.02626	0.29574	0.0981481	0.0349663	0.00500154
6	rs35240111	152050523	C	G	0.2669	0.0683	0.015	5.141e-06	0.283344	0.0750176	0.0149532	5.25308e-07		0.2759	0.088	0.0354	0.01287	0.285836	0.106895	0.0352884	0.00245212
6	rs3020342	152047753	G	A	0.2671	0.0683	0.015	5.405e-06	0.283448	0.0749445	0.0149543	5.39846e-07		0.2762	0.0862	0.0354	0.01473	0.285942	0.104871	0.0352908	0.00296239
6	rs2206948	152037557	A	T	0.2381	0.0941	0.02	2.553e-06	0.251931	0.100063	0.0199774	5.47695e-07		0.2501	0.1077	0.0373	0.003902	0.254313	0.123573	0.0372352	0.000904298
6	rs1293936	152017691	G	T	0.4196	0.0606	0.0139	1.218e-05	0.446462	0.0681832	0.0138342	8.28231e-07		0.4359	0.068	0.0329	0.03904	0.452503	0.0880854	0.0327577	0.00716667
6	rs2982557	152056369	A	G	0.5249	0.0815	0.0173	2.456e-06	0.563035	0.0831395	0.017276	1.49112e-06		0.5477	0.0813	0.0331	0.01397	0.570607	0.0877146	0.0330468	0.00794845
6	rs139680793	152034062	A	G	0.2457	0.0688	0.0156	1.082e-05	0.256836	0.0748791	0.0155638	1.50086e-06		0.2581	0.105	0.0364	0.003871	0.259318	0.121293	0.0363276	0.000841184
6	rs851983	152024415	G	A	0.3801	0.0593	0.0137	1.605e-05	0.405343	0.0653954	0.0136576	1.68273e-06		0.3989	0.0887	0.0326	0.006534	0.410863	0.105066	0.0325128	0.00123133
6	rs3020339	152040615	A	G	0.2473	0.068	0.0155	1.141e-05	0.257462	0.074026	0.0154641	1.69335e-06		0.26	0.107	0.036	0.002972	0.259957	0.123281	0.0359273	0.000600461
6	rs6899458	152052043	A	G	0.2352	0.0684	0.0159	1.669e-05	0.260071	0.0754736	0.0158508	1.92167e-06		0.2399	0.0751	0.0377	0.04627	0.261768	0.0950565	0.0375789	0.011422
6	rs3020345	152056368	G	T	0.5231	0.0805	0.0173	3.485e-06	0.562826	0.0822511	0.0172764	1.92747e-06		0.5477	0.0813	0.0331	0.01397	0.570394	0.088033	0.0330477	0.00772602
6	rs3020333	152010254	G	A	0.4368	0.0569	0.0137	3.196e-05	0.463369	0.0648028	0.0136269	1.97946e-06		0.4523	0.052	0.0326	0.1102	0.469329	0.0730219	0.0324383	0.0243791
6	rs2941739	152014804	C	G	0.4272	0.0575	0.0138	3.237e-05	0.458881	0.064992	0.0137351	2.2251e-06		0.4426	0.0462	0.0329	0.1612	0.464856	0.0659797	0.0327578	0.0439919
6	rs851996	152016803	T	C	0.4111	0.0574	0.0138	3.409e-05	0.438844	0.0648976	0.013735	2.30119e-06		0.4268	0.0726	0.0329	0.02719	0.444728	0.0924534	0.0327623	0.00477332
6	rs3020332	152008924	T	C	0.4366	0.0564	0.0137	3.826e-05	0.46316	0.0643478	0.013626	2.33041e-06		0.4525	0.0504	0.0325	0.121	0.469329	0.0714203	0.0323375	0.0272032
6	rs862346	152016369	T	A	0.4122	0.0575	0.0139	3.476e-05	0.439365	0.0648795	0.0138376	2.75013e-06		0.4274	0.0746	0.033	0.02365	0.445261	0.0941261	0.0328681	0.00418658
6	rs115931026	152034820	C	T	0.2493	0.0661	0.0155	1.944e-05	0.259027	0.0722858	0.0154619	2.93818e-06		0.2623	0.1013	0.0359	0.004745	0.261661	0.117846	0.0358223	0.00100284
6	rs6932703	152038240	A	G	0.249	0.0662	0.0155	1.862e-05	0.259027	0.0722873	0.0154632	2.94246e-06		0.262	0.1023	0.0359	0.004354	0.261555	0.118663	0.0358246	0.000925212
6	rs150182883	152034758	T	C	0.2433	0.0675	0.0158	1.857e-05	0.255062	0.0735017	0.0157651	3.12702e-06		0.2552	0.1056	0.0367	0.004061	0.257614	0.121511	0.0366327	0.00090988
6	rs12526447	152040125	G	A	0.2497	0.0655	0.0154	2.157e-05	0.259236	0.0714035	0.0153652	3.36662e-06		0.2625	0.1029	0.0359	0.004158	0.261768	0.118943	0.0358284	0.000900791
6	rs141222583	152034624	A	G	0.2485	0.0663	0.0157	2.369e-05	0.258819	0.0724157	0.0156634	3.77766e-06		0.2614	0.0999	0.0361	0.005595	0.261342	0.116174	0.0360255	0.00126076
6	rs851975	152031303	T	C	0.2491	0.0652	0.0155	2.525e-05	0.259132	0.071357	0.0154622	3.93224e-06		0.2621	0.098	0.0359	0.006378	0.261661	0.114554	0.0358212	0.00138416
6	rs7749659	152044884	G	A	0.2479	0.0655	0.0155	2.466e-05	0.258192	0.0713245	0.0154665	3.99665e-06		0.2601	0.1013	0.0361	0.005016	0.260703	0.117007	0.036032	0.00116504
6	rs17803970	152553718	A	T	0.9204	0.138	0.0256	7.039e-08	0.91891	0.11803	0.0253582	3.24762e-06		0.9206	0.2965	0.0648	4.752e-06	0.917891	0.237642	0.0643407	0.000221194
9	rs10757272	22088260	C	T	0.5038	0.0688	0.0134	2.596e-07	0.506262	0.0667317	0.0133995	6.35306e-07		0.5244	0.0829	0.0327	0.01119	0.510543	0.0779748	0.0327014	0.0171049
9	rs1333042	22103813	A	G	0.489	0.0668	0.0133	4.948e-07	0.495617	0.0649346	0.0133	1.04852e-06		0.5124	0.0829	0.0325	0.01077	0.5	0.0785497	0.0325037	0.0156647
9	rs10738606	22088090	A	T	0.507	0.0675	0.0135	6.021e-07	0.506366	0.0653885	0.0134993	1.27345e-06		0.5244	0.0829	0.0327	0.01124	0.51065	0.0778794	0.032701	0.0172395
9	rs10738607	22088094	A	G	0.507	0.0675	0.0135	6.06e-07	0.506366	0.0653885	0.0134993	1.27345e-06		0.5244	0.0829	0.0327	0.01126	0.51065	0.0778794	0.032701	0.0172395
9	rs6475606	22081850	C	T	0.5053	0.0657	0.0133	7.853e-07	0.514193	0.0637092	0.0132994	1.66478e-06		0.5338	0.0868	0.0325	0.007584	0.519169	0.0824503	0.0325049	0.0111951
9	rs7857118	22124140	A	T	0.4838	0.067	0.0137	1.006e-06	0.48779	0.0653765	0.0137009	1.82694e-06		0.504	0.0921	0.0333	0.005628	0.491906	0.0883029	0.0333092	0.00802534
9	rs7859727	22102165	C	T	0.4987	0.0661	0.0135	9.46e-07	0.503131	0.0641216	0.0134996	2.03534e-06		0.5183	0.0869	0.0326	0.007612	0.507561	0.0822298	0.0326037	0.0116657
9	rs1333047	22124504	A	T	0.4953	0.0669	0.0138	1.247e-06	0.491547	0.0652937	0.013801	2.23324e-06		0.5164	0.0911	0.0337	0.00684	0.495847	0.0874007	0.0337095	0.00952078
9	rs1556516	22100176	G	C	0.4927	0.065	0.0134	1.252e-06	0.495617	0.0630988	0.0133997	2.4899e-06		0.5131	0.0826	0.0325	0.01093	0.5	0.0781688	0.0325033	0.0161747
9	rs4977575	22124744	C	G	0.4959	0.0665	0.0138	1.441e-06	0.491755	0.0648805	0.0138009	2.58677e-06		0.517	0.0909	0.0337	0.006924	0.495953	0.0871052	0.0337091	0.00976545
9	rs1537371	22099568	C	A	0.4928	0.0648	0.0134	1.371e-06	0.495617	0.0628988	0.0133997	2.67867e-06		0.513	0.0817	0.0324	0.01174	0.5	0.0772689	0.032403	0.0170967
9	rs1537373	22103341	T	G	0.4927	0.0645	0.0134	1.555e-06	0.495721	0.0626285	0.0133998	2.95623e-06		0.513	0.0823	0.0325	0.01142	0.500106	0.0779348	0.0325035	0.0164968
9	rs10811653	22091069	C	T	0.5317	0.0692	0.0145	1.776e-06	0.508349	0.0676833	0.0145017	3.05255e-06		0.5448	0.0837	0.0342	0.01446	0.51278	0.0800596	0.0342074	0.0192623
9	rs2210538	22092257	G	A	0.5155	0.0676	0.014	1.26e-06	0.504592	0.0651634	0.0139983	3.23819e-06		0.5346	0.082	0.0337	0.01498	0.509478	0.076563	0.0336995	0.0230905
9	rs10757273	22090301	C	A	0.5437	0.0689	0.014	9.442e-07	0.54258	0.0649317	0.0139899	3.46192e-06		0.5647	0.0927	0.0339	0.006236	0.54771	0.0835632	0.0338793	0.0136443
9	rs1448792	22641633	G	A	0.7412	0.0798	0.0153	1.792e-07	0.750783	0.0758539	0.0152917	7.03232e-07		0.7586	0.0584	0.0376	0.1205	0.752503	0.0482024	0.0375641	0.199421
9	rs566679	22634893	A	G	0.7778	0.0877	0.0164	9.6e-08	0.790545	0.0803518	0.0163649	9.10735e-07		0.8041	0.0945	0.0403	0.01902	0.793504	0.0757975	0.0401836	0.0592572
9	rs609419	22637586	G	A	0.7795	0.0865	0.0165	1.557e-07	0.790023	0.0789481	0.0164628	1.62231e-06		0.8044	0.0774	0.0373	0.03794	0.792652	0.0608862	0.0371992	0.10168
9	rs484729	22643571	C	A	0.7796	0.0853	0.0165	2.188e-07	0.790962	0.077976	0.0164652	2.18173e-06		0.8041	0.0848	0.0386	0.02796	0.793504	0.0675274	0.0384948	0.0793973
Chr, Chromosome; Genomic position is shown related to GRCh37 (hg19); RA, risk allele; OA, other allele; RAF, BETA and SE, frequency, effect size, standard error of the risk alelle from the GWA meta-analysis; P, P value from the meta-analysis; Freq_ref, frequency of the risk allele in the reference sample; BETA_cond, SE_cond, P_cond, effect size, standard error and P value from conditional analyse…

## Sheet: Supplementary Data 4
Supplementary Data 4 | Secondary association signals from GCTA conditional analysis based on summary statistics including all endometriosis cases in only European studies and QIMRHCS samples as reference to calculate LD.
Chr	SNP	Position (bp)	RA	OA	RAF	BETA	SE	P	Freq_ref	BETA_cond	SE_cond	P_cond
2	rs77294520	11660955	C	G	0.147	0.1468	0.0206	9.908e-13	0.147391	0.124964	0.0204103	9.20631e-10
2	rs13432124	11660000	A	C	0.1366	0.1374	0.02	6.771e-12	0.15197	0.117643	0.0198396	3.03457e-09
2	rs13424905	11658000	T	C	0.1372	0.138	0.0203	9.765e-12	0.149734	0.118593	0.0201483	3.95694e-09
2	rs16857565	11656310	G	A	0.1414	0.1327	0.0196	1.162e-11	0.153142	0.113523	0.0194456	5.28463e-09
2	rs13418262	11656507	T	C	0.1414	0.1337	0.0196	1.003e-11	0.153142	0.114522	0.0194457	3.87781e-09
2	rs13432756	11660615	T	C	0.1371	0.1375	0.0201	7.365e-12	0.150586	0.116666	0.0199215	4.73376e-09
2	rs61362255	11654874	T	C	0.1407	0.1321	0.0196	1.501e-11	0.153142	0.112923	0.0194455	6.35475e-09
2	rs73187472	11655184	G	A	0.1414	0.1323	0.0195	1.307e-11	0.153142	0.113318	0.019348	4.71808e-09
2	rs7597108	11659201	C	T	0.1401	0.1353	0.0199	1.055e-11	0.153035	0.1156	0.0197396	4.73391e-09
2	rs7580473	11658972	T	C	0.1314	0.1401	0.0204	6.22e-12	0.145793	0.11793	0.0201998	5.27681e-09
2	rs13395155	11654588	C	T	0.1424	0.1311	0.0195	1.807e-11	0.153142	0.112118	0.0193479	6.83847e-09
2	rs13407702	11655684	T	G	0.1377	0.1337	0.0198	1.379e-11	0.152503	0.11436	0.0196445	5.83295e-09
2	rs13383410	11656908	G	A	0.1409	0.1315	0.0196	1.913e-11	0.153035	0.112391	0.0194466	7.49401e-09
2	rs13407457	11655487	T	G	0.141	0.1311	0.0195	1.937e-11	0.153142	0.112118	0.0193478	6.8373e-09
2	rs13430148	11654532	T	C	0.1394	0.1308	0.0197	3.031e-11	0.153035	0.111404	0.0195424	1.19352e-08
6	rs2206949	152037556	T	C	0.2705	0.082	0.0192	1.988e-05	0.286262	0.0892322	0.0191574	3.19531e-06
6	rs7772579	152042502	C	A	0.2839	0.058	0.0153	0.0001475	0.295847	0.0654047	0.0152389	1.77097e-05
6	rs1293935	152017958	G	C	0.4266	0.0524	0.0141	0.0002096	0.444409	0.0596888	0.0140354	2.11169e-05
6	rs1101080	152033643	T	G	0.2804	0.0788	0.0195	5.306e-05	0.292652	0.0861954	0.0194557	9.40872e-06
6	rs851978	152029556	T	G	0.2816	0.0623	0.0155	5.822e-05	0.289989	0.0694703	0.015444	6.85253e-06
6	rs851977	152029608	C	T	0.2841	0.0618	0.0155	6.556e-05	0.294249	0.0693836	0.015437	6.96868e-06
6	rs10872678	152039964	C	T	0.2814	0.0601	0.0153	9.103e-05	0.292226	0.0682631	0.0152253	7.34204e-06
6	rs7455028	152034386	T	C	0.2773	0.0615	0.0155	7.513e-05	0.291587	0.069037	0.0154377	7.75013e-06
6	rs1101081	152032917	T	C	0.2824	0.0607	0.0154	7.98e-05	0.294036	0.0683674	0.0153349	8.26202e-06
6	rs12525163	152040291	C	T	0.2819	0.0603	0.0153	8.241e-05	0.293823	0.0678884	0.0152358	8.35679e-06
6	rs11756568	152042413	T	A	0.2826	0.0611	0.0155	8.412e-05	0.295314	0.068618	0.015438	8.79977e-06
6	rs851981	152027074	T	A	0.2739	0.0589	0.0157	0.00017	0.273695	0.0656077	0.0156517	2.76821e-05
6	rs851980	152027955	C	T	0.2739	0.0587	0.0157	0.000179	0.273695	0.0654077	0.0156516	2.92835e-05
6	rs851976	152030008	C	T	0.2838	0.0598	0.0154	0.0001056	0.294143	0.0673688	0.0153366	1.11961e-05
6	rs3020341	152047557	C	G	0.2682	0.0664	0.0169	8.87e-05	0.282215	0.0728984	0.016859	1.53221e-05
6	rs1159327	152048022	T	C	0.2732	0.06	0.0154	9.584e-05	0.285942	0.0668342	0.0153487	1.33446e-05
6	rs7749650	152044872	T	A	0.2811	0.0594	0.0155	0.0001277	0.293397	0.0666347	0.0154427	1.59618e-05
6	rs3020340	152043290	G	A	0.2839	0.058	0.0153	0.0001478	0.29574	0.0654327	0.0152384	1.75528e-05
6	rs35240111	152050523	C	G	0.2737	0.0585	0.0154	0.0001472	0.285836	0.0654038	0.0153475	2.03038e-05
6	rs3020342	152047753	G	A	0.2738	0.0585	0.0155	0.0001519	0.285942	0.0653249	0.0154491	2.35376e-05
6	rs2206948	152037557	A	T	0.2459	0.0831	0.0207	5.895e-05	0.254313	0.0889368	0.0206767	1.69794e-05
6	rs1293936	152017691	G	T	0.4366	0.0523	0.0141	0.0002187	0.452503	0.0595997	0.0140352	2.17179e-05
6	rs2982557	152056369	A	G	0.551	0.0698	0.018	0.0001065	0.570607	0.0721474	0.0179816	6.01329e-05
6	rs139680793	152034062	A	G	0.2538	0.0612	0.016	0.0001296	0.259318	0.0671893	0.0159628	2.56378e-05
6	rs851983	152024415	G	A	0.3989	0.0483	0.0141	0.0006056	0.410863	0.0542501	0.0140573	0.000113754
6	rs3020339	152040615	A	G	0.2554	0.0602	0.0159	0.0001467	0.259957	0.0661886	0.0158625	3.01082e-05
6	rs6899458	152052043	A	G	0.2394	0.0482	0.0166	0.003724	0.261768	0.0554658	0.0165453	0.00080123
6	rs3020345	152056368	G	T	0.549	0.0682	0.0181	0.0001595	0.570394	0.0706607	0.0180819	9.31369e-05
6	rs3020333	152010254	G	A	0.4533	0.0483	0.0139	0.0005324	0.469329	0.0559399	0.0138274	5.2192e-05
6	rs2941739	152014804	C	G	0.4445	0.0482	0.0141	0.0006337	0.464856	0.0553849	0.0140369	7.95825e-05
6	rs851996	152016803	T	C	0.4275	0.0489	0.0141	0.0005319	0.444728	0.056115	0.0140364	6.39317e-05
6	rs3020332	152008924	T	C	0.4534	0.048	0.014	0.0005891	0.469329	0.0556396	0.0139279	6.47415e-05
6	rs862346	152016369	T	A	0.4281	0.0498	0.0141	0.000427	0.445261	0.056896	0.0140386	5.0605e-05
6	rs115931026	152034820	C	T	0.2575	0.0584	0.0158	0.000229	0.261661	0.0644879	0.0157608	4.28271e-05
6	rs6932703	152038240	A	G	0.2572	0.0584	0.0158	0.0002255	0.261555	0.0644209	0.0157617	4.36632e-05
6	rs150182883	152034758	T	C	0.2514	0.0596	0.0162	0.0002277	0.257614	0.0654422	0.0161651	5.15775e-05
6	rs12526447	152040125	G	A	0.2578	0.0577	0.0158	0.000257	0.261768	0.0636015	0.0157632	5.4647e-05
6	rs141222583	152034624	A	G	0.2567	0.0584	0.0161	0.0002772	0.261342	0.0643867	0.0160629	6.11293e-05
6	rs851975	152031303	T	C	0.2575	0.0577	0.0159	0.0002769	0.261661	0.0637879	0.015861	5.7783e-05
6	rs7749659	152044884	G	A	0.2558	0.0578	0.0159	0.0002767	0.260703	0.0635729	0.0158651	6.1474e-05
6	rs17803970	152553718	A	T	0.9178	0.1386	0.026	9.823e-08	0.917891	0.117988	0.0257467	4.59083e-06
9	rs10757272	22088260	C	T	0.5216	0.0629	0.014	6.451e-06	0.510543	0.0608085	0.0139981	1.39882e-05
9	rs1333042	22103813	A	G	0.5059	0.0607	0.0139	1.256e-05	0.5	0.0588634	0.013899	2.28467e-05
9	rs10738606	22088090	A	T	0.5216	0.0627	0.014	7.406e-06	0.51065	0.060568	0.0139979	1.51203e-05
9	rs10738607	22088094	A	G	0.5216	0.0627	0.014	7.437e-06	0.51065	0.060568	0.0139979	1.51203e-05
9	rs6475606	22081850	C	T	0.5275	0.059	0.0139	2.211e-05	0.519169	0.057171	0.0138989	3.89952e-05
9	rs7857118	22124140	A	T	0.4979	0.063	0.0142	8.747e-06	0.491906	0.0613868	0.0142002	1.53956e-05
9	rs7859727	22102165	C	T	0.513	0.0614	0.014	1.091e-05	0.507561	0.0594171	0.0139985	2.19045e-05
9	rs1333047	22124504	A	T	0.5104	0.0629	0.0143	1.053e-05	0.495847	0.0613293	0.0143004	1.79765e-05
9	rs1556516	22100176	G	C	0.5068	0.0605	0.0139	1.321e-05	0.5	0.0586294	0.0138988	2.46156e-05
9	rs4977575	22124744	C	G	0.511	0.0625	0.0143	1.206e-05	0.495953	0.0608888	0.0143002	2.06361e-05
9	rs1537371	22099568	C	A	0.5069	0.0602	0.0139	1.443e-05	0.5	0.0583294	0.0138988	2.70808e-05
9	rs1537373	22103341	T	G	0.5066	0.0602	0.0139	1.477e-05	0.500106	0.0583572	0.0138989	2.68468e-05
9	rs10811653	22091069	C	T	0.5408	0.0634	0.015	2.235e-05	0.51278	0.0618554	0.0150008	3.73188e-05
9	rs2210538	22092257	G	A	0.5311	0.0639	0.0144	9.117e-06	0.509478	0.0615921	0.0143974	1.8858e-05
9	rs10757273	22090301	C	A	0.5601	0.0651	0.0145	7.389e-06	0.54771	0.0612271	0.0144871	2.37549e-05
9	rs1448792	22641633	G	A	0.7571	0.0852	0.0162	1.431e-07	0.752503	0.080913	0.016187	5.77318e-07
9	rs566679	22634893	A	G	0.7995	0.0936	0.0173	6.618e-08	0.793504	0.0858595	0.017251	6.45569e-07
9	rs609419	22637586	G	A	0.7994	0.0921	0.0173	1.077e-07	0.792652	0.0841203	0.0172475	1.07573e-06
9	rs484729	22643571	C	A	0.7996	0.0912	0.0173	1.413e-07	0.793504	0.0834071	0.01725	1.33024e-06
Chr, Chromosome; Genomic position is shown related to GRCh37 (hg19); RA, risk allele; OA, other allele; RAF, BETA and SE, frequency, effect size, standard error of the risk alelle from European-only GWA meta-analysis including all endometriosis cases from 8 individual case-control datasets; P, P value from the meta-analysis; Freq_ref, frequency of the risk allele in the reference sample; BETA_con…

## Sheet: Supplementary Data 5
Supplementary Data 5 | Pairwise LD between 'index' SNPs and secondary association signals in European and Japanese samples.
1000 Genomes Japanese samples						QIMRHCS samples
2p25.1						2p25.1
	rs77294520*	rs11674184					rs77294520	rs11674184
rs77294520	1	NA				rs77294520	1	0.0213511
rs11674184	NA	1				rs11674184	0.0213511	1
6q25.1						6q25.1
	rs1971256	rs2206949	rs17803970	rs71575922*			rs1971256	rs2206949	rs17803970	rs71575922
rs1971256	1	0.00318237	0.0178595	NA		rs1971256	1	0.00728974	1.77524e-06	3.13378e-05
rs2206949	0.00318237	1	0.0136441	NA		rs2206949	0.00728974	1	0.000194862	0.000582571
rs17803970	0.0178595	9.81328e-05	1	NA		rs17803970	1.77524e-06	0.000194862	1	0.019892
rs71575922	NA	NA	NA	1		rs71575922	3.13378e-05	0.000582571	0.019892	1
9p21.3						9p21.3
	rs10757272	rs1537377	rs1448792				rs10757272	rs1537377	rs1448792
rs10757272	1	0.0114971	0.00583159			rs10757272	1	0.000699925	0.000734914
rs1537377	0.0114971	1	0.0208434			rs1537377	0.000699925	1	0.00216062
rs1448792	0.00583159	0.0208434	1			rs1448792	0.000734914	0.00216062	1
*rs77294520 and rs71575922 are monomorphic in Japanese populations

## Sheet: Supplementary Data 6
Supplementary Data 6 | Comparison of SNP effects for Europeans vs. Japanese, and for surgically confirmed endometriosis vs. diagnosis based on self-reports.
Chr	SNP	Position (bp)	RA	OA	Europeans only				Japanese only			Phet for EUR vs JPT		Surgically confirmed				Self-report			Phet for Surgically confirmed vs Self-report
					OR (95% CI)	P	Phet		OR (95% CI)	P	Phet			OR (95% CI)	P	Phet		OR (95% CI)	P	Phet
1	rs12037376	22462111	A	G	1.14 (1.10-1.19)	1.043e-12	0.4315		1.28 (1.16-1.42)	1.847e-06	0.6287	0.03803		1.18 (1.12-1.25)	2.369e-09	0.5867		1.11 (1.06-1.17)	2.779e-05	0.6647	0.1184
2	rs10167914	113563361	G	A	1.11 (1.07-1.15)	4.943e-08	0.8569		1.19 (1.06-1.33)	0.003293	0.1767	0.2651		1.10 (1.05-1.15)	2.119e-05	0.9255		1.12 (1.05-1.20)	0.0005701	0.484	0.6435
2	rs11674184	11721535	T	G	1.12 (1.09-1.15)	3.193e-14	0.2015		1.25 (1.13-1.38)	1.888e-05	0.2711	0.03716		1.16 (1.11-1.21)	6.394e-11	0.4129		1.09 (1.05-1.13)	1.207e-05	0.6902	0.03877
2	rs1250241	216295312	T	A	1.06 (1.03-1.10)	6.545e-05	0.01367		1.04 (0.84-1.29)	0.706	0.8595	0.8444		1.12 (1.07-1.17)	9.254e-07	0.4595		1.02 (0.98-1.06)	0.3772	0.1514	0.002719
2	rs6546324	67856490	A	C	1.08 (1.05-1.11)	3.017e-07	0.01344		1.16 (1.03-1.30)	0.01689	0.896	0.2655		1.09 (1.05-1.14)	8.933e-05	0.005218		1.07 (1.03-1.11)	0.0007225	0.3214	0.4441
2	rs77294520	11660955	C	G	1.16 (1.11-1.21)	9.908e-13	0.6407		NA	NA	NA	1		1.19 (1.12-1.26)	1.16e-08	0.4863		1.13 (1.07-1.20)	8.645e-06	0.9126	0.232
4	rs1903068	56008477	A	G	1.11 (1.07-1.14)	1.986e-11	0.006534		1.09 (0.94-1.27)	0.2536	0.914	0.8574		1.15 (1.10-1.20)	2.23e-09	0.004808		1.08 (1.04-1.12)	0.0002018	0.5386	0.03373
6	rs17803970	152553718	A	T	1.15 (1.09-1.21)	9.823e-08	0.6534		1.13 (0.85-1.50)	0.4157	0.7725	0.8956		1.19 (1.10-1.28)	2.143e-05	0.6267		1.12 (1.05-1.20)	0.0007123	0.704	0.2905
6	rs1971256	151816011	C	T	1.10 (1.06-1.13)	9.678e-08	0.1074		1.08 (0.97-1.19)	0.1626	0.2531	0.7431		1.17 (1.11-1.23)	2.35e-09	0.9885		1.04 (1.00-1.09)	0.05815	0.8732	0.001053
6	rs2206949	152037556	T	C	1.09 (1.05-1.13)	1.988e-05	0.8081		1.31 (1.14-1.51)	0.0001035	0.01589	0.008909		1.07 (1.02-1.12)	0.004042	0.9064		1.11 (1.04-1.18)	0.0009571	0.4681	0.3559
6	rs71575922	152554014	G	C	1.11 (1.07-1.16)	2.021e-08	0.0385		NA	NA	NA	1		1.18 (1.11-1.25)	1.127e-08	0.1865		1.06 (1.01-1.12)	0.01569	0.5611	0.008042
6	rs760794	19790560	T	C	1.08 (1.05-1.11)	6.76e-08	0.3431		1.23 (1.12-1.36)	1.483e-05	0.7464	0.007245		1.10 (1.05-1.15)	1.029e-05	0.3442		1.06 (1.03-1.10)	0.0008708	0.4943	0.2342
7	rs12700667	25901639	A	G	1.09 (1.06-1.13)	1.51e-08	0.05143		1.17 (1.04-1.33)	0.00987	0.153	0.2765		1.13 (1.08-1.19)	3.244e-07	0.03847		1.07 (1.02-1.11)	0.002304	0.8091	0.0662
7	rs74491657	46947633	G	A	1.08 (1.03-1.14)	0.002451	0.3294		1.07 (0.95-1.21)	0.2583	0.579	0.9194		1.15 (1.06-1.24)	0.0006994	0.3838		1.04 (0.97-1.11)	0.2432	0.9184	0.05491
9	rs10757272	22088260	C	T	1.06 (1.04-1.09)	6.451e-06	0.03881		1.14 (1.04-1.25)	0.003997	0.2983	0.1465		1.06 (1.02-1.11)	0.006329	0.01979		1.07 (1.03-1.11)	0.0003181	0.3385	0.791
9	rs1448792	22641633	G	A	1.09 (1.05-1.12)	1.431e-07	0.01425		1.04 (0.95-1.13)	0.4416	0.9254	0.311		1.08 (1.03-1.14)	0.001608	0.1441		1.09 (1.05-1.14)	2.407e-05	0.01548	0.7377
9	rs1537377	22169700	C	T	1.08 (1.05-1.11)	1.562e-08	0.07419		1.17 (1.07-1.27)	0.0006041	0.7142	0.1166		1.09 (1.05-1.14)	3.352e-05	0.03863		1.08 (1.04-1.12)	0.0001047	0.4126	0.5929
11	rs74485684	30242287	T	C	1.11 (1.07-1.16)	3.169e-08	0.09239		1.21 (0.85-1.72)	0.2945	0.5853	0.6529		1.19 (1.12-1.26)	5.884e-09	0.8349		1.06 (1.01-1.11)	0.02411	0.4918	0.003356
12	rs4762326	95668951	T	C	1.07 (1.04-1.10)	1.449e-06	0.109		1.22 (1.12-1.33)	3.931e-06	0.5453	0.003149		1.10 (1.05-1.15)	7.241e-06	0.04318		1.05 (1.01-1.08)	0.01337	0.7114	0.07735
Chr, Chromosome; Genomic position is shown relative to GRCh37 (hg19); RA, risk allele; OA, other allele; OR, odds ratio; CI, confidence interval; Phet, P-value from heterogeneity test

## Sheet: Supplementary Data 7
Supplementary Data 7 | SNPs in high LD (r2 > 0.7) with the lead SNPs at 19 independent risk loci for endometriosis.
Chr	SNP	Proxy	LD (r2)
1	rs12037376	rs12037376	1
1	rs12037376	rs7412010	1
1	rs12037376	rs61768001	0.947
1	rs12037376	rs56318008	0.947
1	rs12037376	rs55938609	0.947
1	rs12037376	rs2235529	0.947
1	rs12037376	rs3820282	0.895
1	rs12037376	rs12404660	0.894
1	rs12037376	rs2268177	0.817
1	rs12037376	rs2268179	0.817
1	rs12037376	rs17837951	0.817
1	rs12037376	rs3754496	0.817
1	rs12037376	rs3765350	0.779
1	rs12037376	rs72665313	0.779
1	rs12037376	rs12038474	0.762
1	rs12037376	rs72478520	0.741
1	rs12037376	rs3920498	0.741
1	rs12037376	rs61778046	0.724
1	rs12037376	rs61778045	0.724
1	rs12037376	rs3768579	0.724
1	rs12037376	rs12410251	0.708
1	rs12037376	rs72665317	0.707
2	rs11674184	rs11674184	1
2	rs11674184	rs1529868	0.828
2	rs11674184	rs12470971	0.743
2	rs11674184	rs16857668	0.714
2	rs11674184	rs9789525	0.714
2	rs11674184	rs57439315	0.714
2	rs6546324	rs6546324	1
2	rs6546324	rs2902026	1
2	rs6546324	rs6710685	1
2	rs6546324	rs4141819	1
2	rs6546324	rs1430787	1
2	rs6546324	rs11126143	0.959
2	rs6546324	rs2861694	0.959
2	rs6546324	rs1430788	0.921
2	rs6546324	rs4619594	0.921
2	rs10167914	rs10167914	1
2	rs10167914	rs80111889	1
2	rs10167914	rs74182856	1
2	rs10167914	rs4402765	1
2	rs10167914	rs12471565	1
2	rs10167914	rs12612788	0.962
2	rs10167914	rs10496444	0.962
2	rs10167914	rs12711741	0.962
2	rs10167914	rs13009294	0.962
2	rs10167914	rs10496445	0.962
2	rs10167914	rs4848302	0.962
2	rs10167914	rs4848301	0.962
2	rs10167914	rs13027814	0.962
2	rs10167914	rs12478842	0.962
2	rs10167914	rs3783512	0.962
2	rs10167914	rs3783513	0.962
2	rs10167914	rs3783521	0.962
2	rs10167914	rs3783525	0.962
2	rs10167914	rs3783526	0.962
2	rs10167914	rs1609682	0.962
2	rs10167914	rs2071373	0.962
2	rs10167914	rs1533463	0.962
2	rs10167914	rs3783533	0.962
2	rs10167914	rs2071376	0.962
2	rs10167914	rs3783546	0.962
2	rs10167914	rs13000462	0.962
2	rs10167914	rs3783550	0.962
2	rs10167914	rs6542095	0.962
2	rs10167914	rs3783539	0.926
2	rs10167914	rs3783543	0.925
2	rs10167914	rs35145107	0.78
2	rs10167914	rs12992780	0.747
2	rs10167914	rs7567619	0.723
2	rs1250241	rs1250241	1
2	rs1250241	rs1250240	1
2	rs1250241	rs1250242	1
2	rs1250241	rs1250247	1
2	rs1250241	rs13423742	1
2	rs1250241	rs1250248	1
2	rs1250241	rs1250239	0.955
2	rs1250241	rs1250258	0.955
2	rs1250241	rs1250259	0.955
2	rs1250241	rs1250244	0.913
2	rs1250241	rs1837121	0.913
2	rs1250241	rs3910516	0.913
2	rs1250241	rs1250229	0.913
2	rs1250241	rs1250232	0.913
2	rs77294520	rs77294520	1
2	rs77294520	rs13432756	0.872
2	rs77294520	rs13432124	0.872
2	rs77294520	rs13383410	0.872
2	rs77294520	rs16857565	0.872
2	rs77294520	rs13407702	0.872
2	rs77294520	rs13407457	0.872
2	rs77294520	rs61362255	0.872
2	rs77294520	rs13395155	0.872
2	rs77294520	rs13430148	0.872
2	rs77294520	rs13418262	0.799
2	rs77294520	rs73187472	0.728
4	rs1903068	rs1903068	1
4	rs1903068	rs73236109	1
4	rs1903068	rs4516787	1
4	rs1903068	rs9312658	1
4	rs1903068	rs17773813	0.962
4	rs1903068	rs12331507	0.927
4	rs1903068	rs1551645	0.925
4	rs1903068	rs1551643	0.925
4	rs1903068	rs1551642	0.925
4	rs1903068	rs1551641	0.925
4	rs1903068	rs1551644	0.886
4	rs1903068	rs28680424	0.853
4	rs1903068	rs28838369	0.853
4	rs1903068	rs12498317	0.853
4	rs1903068	rs12505096	0.853
4	rs1903068	rs9312657	0.853
4	rs1903068	rs9312656	0.853
4	rs1903068	rs10012701	0.853
4	rs1903068	rs10012589	0.853
4	rs1903068	rs9312655	0.853
4	rs1903068	rs12331471	0.853
4	rs1903068	rs28411232	0.853
4	rs1903068	rs17773240	0.853
4	rs1903068	rs12331597	0.853
4	rs1903068	rs73236111	0.853
4	rs1903068	rs9997685	0.853
4	rs1903068	rs10517343	0.819
4	rs1903068	rs17711320	0.819
4	rs1903068	rs12331538	0.785
4	rs1903068	rs28584303	0.785
4	rs1903068	rs10013228	0.785
4	rs1903068	rs10020668	0.785
4	rs1903068	rs28517654	0.752
4	rs1903068	rs1350545	0.719
4	rs1903068	rs1380068	0.719
4	rs1903068	rs9284955	0.719
4	rs1903068	rs17711225	0.719
4	rs1903068	rs73236106	0.719
6	rs760794	rs760794	1
6	rs760794	rs760796	1
6	rs760794	rs2223361	1
6	rs760794	rs1155100	1
6	rs760794	rs7750725	1
6	rs760794	rs6456266	0.967
6	rs760794	rs2223362	0.967
6	rs760794	rs7750533	0.967
6	rs760794	rs6925511	0.967
6	rs760794	rs1121384	0.967
6	rs760794	rs9350179	0.967
6	rs760794	rs6456260	0.967
6	rs760794	rs6916251	0.967
6	rs760794	rs9465516	0.905
6	rs760794	rs7766034	0.871
6	rs760794	rs6903595	0.791
6	rs760794	rs112312402	0.791
6	rs760794	rs6938760	0.791
6	rs760794	rs6907367	0.791
6	rs760794	rs7759616	0.765
6	rs760794	rs7764632	0.764
6	rs760794	rs6904518	0.764
6	rs760794	rs6907340	0.764
6	rs760794	rs6921766	0.755
6	rs760794	rs6921786	0.729
6	rs760794	rs2206033	0.729
6	rs760794	rs6921778	0.728
6	rs1971256	rs1971256	1
6	rs1971256	rs7740302	0.925
6	rs1971256	rs4870024	0.925
6	rs1971256	rs7759516	0.925
6	rs1971256	rs7775980	0.925
6	rs1971256	rs954238	0.925
6	rs1971256	rs60800553	0.853
6	rs71575922	rs71575922	1
6	rs71575922	rs58415480	0.953
6	rs71575922	rs13206305	0.834
6	rs71575922	rs17082358	0.834
6	rs71575922	rs12110479	0.798
6	rs71575922	rs12110523	0.798
6	rs71575922	rs11751190	0.798
6	rs2206949	rs2206949	1
6	rs2206949	rs10872678	0.901
6	rs2206949	rs12525163	0.901
6	rs2206949	rs1101081	0.901
6	rs2206949	rs11756568	0.901
6	rs2206949	rs851978	0.901
6	rs2206949	rs851976	0.857
6	rs2206949	rs1101080	0.846
6	rs2206949	rs7772579	0.817
6	rs2206949	rs3020340	0.817
6	rs2206949	rs851977	0.817
6	rs2206949	rs7749650	0.793
6	rs2206949	rs1159327	0.793
6	rs2206949	rs35240111	0.793
6	rs2206949	rs2206948	0.738
6	rs2206949	rs6940919	0.707
6	rs17803970	rs17803970	1
6	rs17803970	rs17803505	0.85
6	rs17803970	rs74636305	0.826
6	rs17803970	rs17082381	0.737
6	rs17803970	rs78900103	0.737
6	rs17803970	rs75730028	0.737
6	rs17803970	rs73781102	0.737
6	rs17803970	rs17215781	0.737
7	rs12700667	rs12700667	1
7	rs12700667	rs979165	0.802
7	rs12700667	rs1451385	0.765
7	rs12700667	rs1451383	0.765
7	rs12700667	rs11976790	0.765
7	rs12700667	rs4722531	0.765
7	rs12700667	rs56376645	0.765
7	rs12700667	rs6461887	0.765
7	rs12700667	rs4722529	0.765
7	rs12700667	rs1376527	0.765
7	rs12700667	rs10232819	0.765
7	rs12700667	rs6958350	0.765
7	rs12700667	rs10225976	0.765
7	rs12700667	rs4722528	0.765
7	rs12700667	rs10261019	0.765
7	rs12700667	rs62447897	0.765
7	rs12700667	rs73091559	0.765
7	rs12700667	rs62447896	0.765
7	rs12700667	rs10241659	0.765
7	rs12700667	rs10271088	0.765
7	rs12700667	rs7782292	0.765
7	rs12700667	rs7782246	0.765
7	rs12700667	rs61140461	0.765
7	rs12700667	rs4722527	0.765
7	rs12700667	rs4722526	0.765
7	rs12700667	rs3902751	0.765
7	rs12700667	rs1451382	0.765
7	rs12700667	rs12535837	0.765
7	rs12700667	rs7798431	0.765
7	rs12700667	rs7793216	0.729
7	rs12700667	rs60643312	0.729
7	rs12700667	rs2893220	0.729
7	rs12700667	rs2060765	0.722
7	rs74491657	rs74491657	1
7	rs74491657	rs73099042	1
7	rs74491657	rs55704377	0.901
7	rs74491657	rs74776595	0.901
7	rs74491657	rs78423723	0.892
7	rs74491657	rs78485526	0.892
7	rs74491657	rs77374640	0.892
7	rs74491657	rs740140	0.892
7	rs74491657	rs73096815	0.818
7	rs74491657	rs73094850	0.818
7	rs74491657	rs7803167	0.818
7	rs74491657	rs7802631	0.818
7	rs74491657	rs75550003	0.792
7	rs74491657	rs117059171	0.792
7	rs74491657	rs73096823	0.792
9	rs1537377	rs1537377	1
9	rs1537377	rs7041895	1
9	rs1537377	rs10757290	1
9	rs1537377	rs7864275	1
9	rs1537377	rs10122243	1
9	rs1537377	rs9987548	0.966
9	rs1537377	rs10811669	0.9
9	rs1537377	rs828582	0.898
9	rs1537377	rs17694933	0.866
9	rs1537377	rs1981046	0.835
9	rs1537377	rs2779747	0.806
9	rs1537377	rs7863846	0.778
9	rs1537377	rs1333054	0.778
9	rs1537377	rs12348411	0.778
9	rs1537377	rs1333052	0.778
9	rs1537377	rs7028213	0.778
9	rs1537377	rs954399	0.75
9	rs1537377	rs6475617	0.75
9	rs1537377	rs2151285	0.75
9	rs1537377	rs7856219	0.741
9	rs1537377	rs12341394	0.741
9	rs1537377	rs7854623	0.722
9	rs1537377	rs7849302	0.712
9	rs1537377	rs7849199	0.712
9	rs10757272	rs10757272	1
9	rs10757272	rs10738607	1
9	rs10757272	rs10738606	1
9	rs10757272	rs4977574	1
9	rs10757272	rs2891168	1
9	rs10757272	rs1537371	1
9	rs10757272	rs1556516	1
9	rs10757272	rs7859727	1
9	rs10757272	rs1333048	1
9	rs10757272	rs1537370	0.967
9	rs10757272	rs6475606	0.967
9	rs10757272	rs10116277	0.967
9	rs10757272	rs1537373	0.967
9	rs10757272	rs1333042	0.967
9	rs10757272	rs7859362	0.967
9	rs10757272	rs1333043	0.967
9	rs10757272	rs10738610	0.967
9	rs10757272	rs1333046	0.967
9	rs10757272	rs7857118	0.967
9	rs10757272	rs10757277	0.967
9	rs10757272	rs10811656	0.967
9	rs10757272	rs10757278	0.967
9	rs10757272	rs10757279	0.967
9	rs10757272	rs1333049	0.967
9	rs10757272	rs10757274	0.935
9	rs10757272	rs10811652	0.935
9	rs10757272	rs10733376	0.935
9	rs10757272	rs1333047	0.935
9	rs10757272	rs4977575	0.935
9	rs10757272	rs6475609	0.934
9	rs10757272	rs1412834	0.905
9	rs10757272	rs10738609	0.905
9	rs10757272	rs2383206	0.905
9	rs10757272	rs944797	0.905
9	rs10757272	rs1004638	0.905
9	rs10757272	rs2383207	0.905
9	rs10757272	rs1537374	0.905
9	rs10757272	rs1831733	0.904
9	rs10757272	rs9632885	0.901
9	rs10757272	rs9632884	0.901
9	rs10757272	rs10757269	0.901
9	rs10757272	rs7341786	0.875
9	rs10757272	rs10511701	0.875
9	rs10757272	rs1537375	0.875
9	rs10757272	rs1537376	0.875
9	rs10757272	rs1537372	0.845
9	rs10757272	rs7341791	0.84
9	rs10757272	rs1333045	0.756
9	rs10757272	rs1333040	0.73
9	rs10757272	rs10217586	0.73
9	rs10757272	rs10757270	0.71
9	rs1448792	rs1448792	1
9	rs1448792	rs484729	0.729
9	rs1448792	rs566679	0.729
11	rs74485684	rs74485684	1
11	rs74485684	rs75525300	1
11	rs74485684	rs12278989	1
11	rs74485684	rs11031040	1
11	rs74485684	rs12271300	1
11	rs74485684	rs10835649	1
11	rs74485684	rs4071563	1
11	rs74485684	rs11031047	1
11	rs74485684	rs7947350	1
11	rs74485684	rs7929660	1
11	rs74485684	rs12363824	1
11	rs74485684	rs6484479	1
11	rs74485684	rs4071558	1
11	rs74485684	rs4071559	1
11	rs74485684	rs3858429	0.938
11	rs74485684	rs11031010	0.877
11	rs74485684	rs12364889	0.877
11	rs74485684	rs11031033	0.877
11	rs74485684	rs11031034	0.877
11	rs74485684	rs11031035	0.877
11	rs74485684	rs4120817	0.877
11	rs74485684	rs10835644	0.877
11	rs74485684	rs10835645	0.877
11	rs74485684	rs10835646	0.877
11	rs74485684	rs12294258	0.877
11	rs74485684	rs11031039	0.877
11	rs74485684	rs7123626	0.877
11	rs74485684	rs12361594	0.877
11	rs74485684	rs12278547	0.877
11	rs74485684	rs7118949	0.877
11	rs74485684	rs7121963	0.877
11	rs74485684	rs7122449	0.877
11	rs74485684	rs12272134	0.877
11	rs74485684	rs7116893	0.877
11	rs74485684	rs7117691	0.877
11	rs74485684	rs12278112	0.877
11	rs74485684	rs11031052	0.877
11	rs74485684	rs7926666	0.877
11	rs74485684	rs12285277	0.877
11	rs74485684	rs12365913	0.877
11	rs74485684	rs10835658	0.877
11	rs74485684	rs12363432	0.877
11	rs74485684	rs74331022	0.877
11	rs74485684	rs11031006	0.818
11	rs74485684	rs11031005	0.818
11	rs74485684	rs12281078	0.818
11	rs74485684	rs11512201	0.818
11	rs74485684	rs11031056	0.818
11	rs74485684	rs7949790	0.762
11	rs74485684	rs11031058	0.762
11	rs74485684	rs76959488	0.762
11	rs74485684	rs10835661	0.762
11	rs74485684	rs12294104	0.762
11	rs74485684	rs10835638	0.702
11	rs74485684	rs11031002	0.702
11	rs74485684	rs10835655	0.702
12	rs4762326	rs4762326	1
12	rs4762326	rs4471514	1
12	rs4762326	rs10859863	1
12	rs4762326	rs7309252	1
12	rs4762326	rs4762308	1
12	rs4762326	rs10859856	1
12	rs4762326	rs6538618	1
12	rs4762326	rs7310833	1
12	rs4762326	rs3596	0.966
12	rs4762326	rs7966079	0.966
12	rs4762326	rs12320196	0.934
12	rs4762326	rs10777675	0.932
12	rs4762326	rs7967229	0.816
12	rs4762326	rs2367083	0.752
Chr, Chromosome; LD values are based on 1000 Genomes Project pilot I CEU genotype data

## Sheet: Supplementary Data 8
Supplementary Data 8 | Associations of endometriosis SNPs for other diseases/traits based on the NHGRI GWAS catalogue.
Chr	Position	SNP	RA	NHGRI GWAS catalog			Endometriosis OR (95% CI)*	LD (r2) with top endometriosis SNP
				Diseases/Traits	OR or BETA (95% CI)	P
1	22447316	rs3765350	A	Bone mineral density (paediatric, total body less head)	0.107 (0.074-0.140) (unit increase)	7e-10	0.911 (0.883-0.940)	0.779
1	22468215	rs3820282	T	Epithelial ovarian cancer	1.110 (1.060-1.150)	1.6e-08	1.159 (1.119-1.200)	0.895
1	22492887	rs3920498	G	Bone mineral density (paediatric, skull)	0.134 (0.097-0.171) (unit increase)	2e-12	0.893 (0.864-0.922)	0.741
2	216304384	rs1250229	T	LDL cholesterol	0.024 (NR) (unit decrease)	3e-08	1.061 (1.029-1.094)	0.913
7	25861639	rs3902751	A	Waist-to-hip ratio adjusted for body mass index	0.029 (0.022-0.037)	6e-14	0.916 (0.888-0.945)	0.765
9	22072264	rs10757269	G	Ankle-brachial index	0.005 (0.003-0.006) (unit decrease)	9e-09	0.941 (0.916-0.967)	0.901
9	22081850	rs6475606	T	Intracranial aneurysm	1.350 (NR)	4e-08	0.936 (0.912-0.961)	0.967
9	22083404	rs1333040	T	Intracranial aneurysm	1.320 (1.250-1.390)	2e-22	0.941 (0.916-0.966)	0.73
9	22084310	rs1537370	T	Coronary artery calcification	0.532 (0.380-0.690) (unit increase)	2e-11	0.938 (0.914-0.963)	0.967
9	22096055	rs10757274	G	Coronary heart disease	1.370 (1.310-1.430)	8e-45	0.948 (0.924-0.974)	0.935
9	22098574	rs4977574	G	Myocardial infarction (early onset)	1.290 (1.250-1.340)	3e-44	0.949 (0.924-0.974)	1
9	22115286	rs944797	C	Coronary heart disease	1.250 (1.180-1.310)	6e-16	0.950 (0.926-0.976)	0.905
9	22115959	rs2383207	G	Abdominal aortic aneurysm	1.270 (NR)	2e-08	0.941 (0.917-0.966)	0.905
9	22124477	rs10757278	G	Myocardial infarction	1.280 (1.220-1.350)	1e-20	0.944 (0.919-0.970)	0.967
9	22125503	rs1333049	C	Coronary artery disease	1.240 (1.210-1.280)	2.96e-56	0.944 (0.919-0.970)	0.967
11	30215261	rs11031002	A	Luteinizing hormone levels	0.221 (NR) (unit increase)	4e-09	0.879 (0.833-0.927)	0.702
11	30226356	rs11031005	C	Follicle-stimulating hormone levels	0.232 (NR) (unit increase)	2e-08	0.895 (0.860-0.932)	0.818
11	30382899	rs12294104	T	Menopause (age at onset)	0.225 (0.160-0.290) (years increase)	1e-11	0.918 (0.885-0.953)	0.762
Chr, Chromosome; Genomic position is shown relative to GRCh37 (hg19); P, P value obtained from the NHGRI GWAS catalogue; *OR and 95% CI are from GWA meta-analysis including all endometriosis cases from 11 case-control datasets in the current study

## Sheet: Supplementary Data 9
Supplementary Data 9 | Association results from the current study for SNPs at 6q25.1 showing genome-wide significance with breast cancer.
SNP	Position (bp)	RA	OA	Breast cancer*		Endometriosis**
				OR (95% CI)	P	OR (95% CI)	P
rs851981	152027074	T	A	1.07 (1.04-1.09)	4.58e-09	1.07 (1.04-1.11)	2.239e-06
rs851980	152027955	C	T	1.06 (1.04-1.09)	1.09e-08	1.07 (1.04-1.11)	2.425e-06
rs2206948	152037557	A	T	1.07 (1.04-1.09)	1.17e-08	1.1 (1.06-1.14)	2.553e-06
rs150182883	152034758	T	C	1.07 (1.04-1.09)	2.84e-08	1.07 (1.04-1.1)	1.857e-05
rs6904031	152055978	T	A	1.14 (1.1-1.18)	1.71e-11	1.09 (1.03-1.16)	0.001688
rs180940880	151957257	T	C	1.21 (1.16-1.26)	2.5e-22	0.9 (0.84-0.97)	0.003763
rs7740686	151948173	T	A	1.09 (1.07-1.11)	1.02e-16	0.97 (0.94-0.99)	0.019
rs78517863	151985574	C	T	1.15 (1.11-1.19)	7.24e-15	0.95 (0.91-0.99)	0.02319
6:152037555	152037555	GTA	G	1.07 (1.05-1.1)	4.65e-09	1.12 (1.01-1.23)	0.02401
rs9371226	151986594	T	G	1.14 (1.1-1.18)	2.98e-13	0.95 (0.91-1)	0.03107
rs6915267	151977085	A	G	1.14 (1.1-1.18)	3.1e-13	0.95 (0.91-1)	0.03281
rs10484919	151974422	T	C	1.14 (1.1-1.18)	8.86e-14	0.95 (0.91-1)	0.03496
rs9371547	151982089	T	C	1.14 (1.1-1.18)	3.04e-13	0.95 (0.91-1)	0.03513
rs9397441	151982315	C	A	1.14 (1.1-1.18)	1.51e-13	0.95 (0.91-1)	0.03551
rs9397440	151978802	C	T	1.14 (1.1-1.18)	1.46e-13	0.95 (0.91-1)	0.03604
rs9397069	151980707	C	T	1.14 (1.1-1.18)	1.54e-13	0.95 (0.91-1)	0.03626
rs11155803	151945669	C	T	1.09 (1.07-1.11)	1.48e-16	0.97 (0.94-1)	0.038
rs6557160	151949582	C	A	1.09 (1.07-1.11)	1.1e-16	0.97 (0.94-1)	0.0393
rs6913578	151949806	C	A	1.09 (1.07-1.11)	4.91e-17	0.97 (0.94-1)	0.04112
rs11155805	151947326	G	A	1.09 (1.07-1.11)	1.25e-16	0.97 (0.94-1)	0.04171
rs6932603	151939770	C	T	1.06 (1.04-1.08)	1.68e-08	0.97 (0.95-1)	0.04365
rs60705924	151955985	G	A	1.08 (1.06-1.11)	8.43e-15	0.97 (0.95-1)	0.04441
rs6930633	151958091	G	A	1.08 (1.06-1.11)	5.9e-15	0.97 (0.94-1)	0.04544
rs11155802	151945470	T	C	1.09 (1.07-1.12)	3.59e-17	0.97 (0.94-1)	0.05059
rs9383938	151987357	T	G	1.15 (1.11-1.19)	3.45e-15	0.96 (0.92-1)	0.06107
rs9371545	151969740	A	G	1.19 (1.14-1.23)	2.29e-18	0.96 (0.91-1)	0.06441
rs6900157	151954127	C	T	1.08 (1.06-1.11)	5.2e-15	0.97 (0.95-1)	0.06745
rs6557161	151950235	G	A	1.08 (1.06-1.11)	6.94e-15	0.97 (0.95-1)	0.06794
rs6912323	151958612	T	G	1.2 (1.15-1.24)	7.81e-22	0.96 (0.91-1)	0.06797
rs12665607	151946629	A	T	1.18 (1.13-1.22)	2.02e-19	0.96 (0.92-1)	0.068
rs12173562	151957570	T	C	1.2 (1.16-1.25)	1.47e-21	0.96 (0.91-1)	0.06832
rs3757322	151942194	G	T	1.09 (1.07-1.11)	8.15e-17	0.97 (0.95-1)	0.06861
rs6913799	151988829	T	C	1.13 (1.09-1.17)	1.32e-12	0.96 (0.92-1)	0.07074
rs77275268	151969198	T	C	1.19 (1.14-1.23)	1.43e-19	0.96 (0.91-1)	0.07277
rs3734806	151941461	A	G	1.09 (1.07-1.11)	7.49e-17	0.97 (0.95-1)	0.07344
rs11155804	151946152	A	T	1.08 (1.06-1.1)	1.82e-14	0.98 (0.95-1)	0.07761
rs7776340	151945666	T	C	1.06 (1.04-1.08)	3.11e-08	0.98 (0.95-1)	0.08337
rs7763637	151949312	A	G	1.09 (1.07-1.11)	1.06e-16	0.98 (0.95-1)	0.08346
rs60954078	151955914	G	A	1.2 (1.16-1.25)	3.24e-22	0.96 (0.92-1.01)	0.08696
rs58343273	151953180	G	A	1.2 (1.16-1.24)	5.11e-22	0.96 (0.92-1.01)	0.08704
rs9479091	151989609	A	G	1.13 (1.09-1.17)	1.59e-12	0.96 (0.92-1.01)	0.08776
rs910416	152432902	T	C	1.07 (1.05-1.09)	4.39e-12	1.02 (1-1.05)	0.08886
rs9371225	151943453	G	C	1.06 (1.04-1.08)	1.69e-08	0.98 (0.95-1)	0.0901
rs9383937	151957119	C	T	1.2 (1.16-1.24)	6.7e-22	0.96 (0.92-1.01)	0.09063
rs6932260	151939560	C	T	1.06 (1.04-1.08)	1.57e-08	0.98 (0.95-1)	0.09095
rs2747655	152447321	C	T	1.06 (1.04-1.09)	4.1e-08	1.03 (1-1.06)	0.09295
rs3734804	151939181	A	G	1.06 (1.04-1.08)	1.75e-08	0.98 (0.95-1)	0.09314
rs2747652	152437016	C	T	1.07 (1.05-1.09)	2.24e-12	1.02 (1-1.05)	0.09348
rs6906130	151939873	T	C	1.06 (1.04-1.08)	1.66e-08	0.98 (0.95-1)	0.09625
rs7752591	151947068	A	G	1.06 (1.04-1.08)	2.17e-08	0.98 (0.95-1)	0.1037
rs9479090	151989300	C	A	1.13 (1.09-1.17)	1.39e-12	0.96 (0.92-1.01)	0.1038
rs9383590	151953765	C	T	1.2 (1.16-1.25)	1.18e-21	0.96 (0.92-1.01)	0.1039
rs6929137	151936677	A	G	1.09 (1.07-1.11)	2.59e-16	0.98 (0.95-1.01)	0.106
rs9397068	151953859	A	G	1.2 (1.16-1.25)	8.33e-22	0.96 (0.92-1.01)	0.1118
rs2046210	151948366	A	G	1.08 (1.06-1.1)	1.1e-14	0.98 (0.95-1.01)	0.113
rs75859313	151935539	C	G	1.08 (1.06-1.1)	2.42e-14	0.98 (0.95-1.01)	0.1136
rs4591859	151943639	C	T	1.06 (1.04-1.08)	2.49e-08	0.98 (0.95-1.01)	0.1161
rs2813549	152441239	T	C	1.07 (1.04-1.09)	1.8e-08	1.02 (0.99-1.06)	0.1338
rs74295874	151947757	T	C	1.18 (1.14-1.22)	1.51e-19	0.97 (0.92-1.01)	0.1383
rs9397435	151951220	G	A	1.2 (1.15-1.24)	1.02e-21	0.97 (0.92-1.01)	0.1425
rs2813550	152441587	A	C	1.07 (1.04-1.09)	1.82e-08	1.02 (0.99-1.06)	0.1439
rs9383935	151939848	T	C	1.18 (1.14-1.22)	1.79e-19	0.97 (0.92-1.01)	0.1473
rs3734805	151939350	C	A	1.17 (1.13-1.22)	3.65e-19	0.97 (0.92-1.01)	0.1493
rs79475117	151922622	T	C	1.17 (1.13-1.21)	2.38e-17	0.97 (0.92-1.01)	0.1494
rs9383936	151944614	A	G	1.18 (1.13-1.22)	2.3e-19	0.97 (0.92-1.01)	0.1497
rs10872676	151943977	T	C	1.06 (1.04-1.08)	2.63e-08	0.98 (0.96-1.01)	0.1506
rs17081533	151958815	C	T	1.14 (1.1-1.18)	4e-15	0.97 (0.93-1.01)	0.1508
rs9383589	151940260	G	A	1.18 (1.13-1.22)	2.16e-19	0.97 (0.92-1.01)	0.153
6:151934085	151934085	T	TCTTTGTTTG	1.06 (1.04-1.08)	2.54e-08	0.96 (0.91-1.01)	0.1542
rs17081488	151925783	A	G	1.17 (1.13-1.21)	8.41e-18	0.97 (0.92-1.01)	0.1618
rs6917575	151947539	C	T	1.06 (1.04-1.08)	2.87e-08	0.98 (0.96-1.01)	0.1623
rs77334499	151929669	A	G	1.17 (1.13-1.21)	1.71e-17	0.97 (0.92-1.01)	0.1651
rs12663501	151929925	C	G	1.17 (1.13-1.21)	1.08e-17	0.97 (0.92-1.01)	0.1656
rs79416523	151925719	G	T	1.17 (1.13-1.21)	1.45e-17	0.97 (0.92-1.01)	0.1695
rs12662670	151918856	G	T	1.17 (1.13-1.21)	4.36e-18	0.97 (0.92-1.01)	0.1696
rs6901351	151947736	A	G	1.06 (1.04-1.08)	2.82e-08	0.98 (0.96-1.01)	0.1709
rs1110776	151924607	A	T	1.17 (1.13-1.21)	1.02e-17	0.97 (0.92-1.01)	0.172
rs1543404	152428838	T	C	1.06 (1.04-1.08)	1.16e-09	1.02 (0.99-1.05)	0.1816
rs1543403	152428704	G	C	1.06 (1.04-1.08)	1.58e-09	1.02 (0.99-1.05)	0.1854
rs58893329	151916064	A	G	1.17 (1.13-1.21)	1.12e-17	0.97 (0.93-1.02)	0.1925
rs12173570	151957714	T	C	1.14 (1.1-1.18)	2.12e-15	0.97 (0.93-1.01)	0.1992
rs12663827	151930249	A	G	1.17 (1.13-1.21)	8.7e-18	0.97 (0.93-1.02)	0.2076
rs3757318	151914113	A	G	1.16 (1.12-1.2)	7.55e-16	0.97 (0.93-1.02)	0.2425
rs9397436	151952002	G	A	1.2 (1.16-1.24)	6.97e-22	0.97 (0.93-1.02)	0.264
rs9397437	151952332	A	G	1.2 (1.16-1.25)	4.03e-22	0.97 (0.93-1.02)	0.2646
rs9397442	151986003	T	C	1.1 (1.07-1.14)	1.35e-10	0.98 (0.94-1.02)	0.276
rs34430497	151917660	A	G	1.13 (1.09-1.18)	2.38e-09	0.97 (0.91-1.03)	0.2824
6:152440522	152440522	C	CA	1.07 (1.05-1.09)	9.4e-11	1.03 (0.97-1.09)	0.2991
6:151957189	151957189	C	TGC	1.06 (1.04-1.08)	1.83e-08	1.04 (0.96-1.12)	0.3511
6:152434278	152434278	AC	A	1.07 (1.05-1.09)	3.78e-12	1.03 (0.97-1.08)	0.3794
6:151946173	151946173	G	GAA	1.06 (1.04-1.08)	2.01e-08	0.98 (0.93-1.04)	0.4873
rs9478232	151956257	G	A	1.06 (1.04-1.08)	2.94e-08	0.99 (0.96-1.03)	0.56
rs58164038	151956201	G	A	1.1 (1.06-1.13)	6.46e-10	0.99 (0.95-1.03)	0.5809
rs9478226	151921139	T	G	1.07 (1.05-1.1)	2.76e-09	1.01 (0.97-1.04)	0.7242
rs9371543	151921471	A	G	1.08 (1.05-1.1)	1.72e-09	1.01 (0.97-1.04)	0.7335
rs1340874	151920772	A	C	1.08 (1.05-1.1)	2.21e-09	1.01 (0.97-1.04)	0.7357
rs9383934	151921337	T	A	1.08 (1.05-1.1)	2.49e-09	1.01 (0.97-1.04)	0.7388
rs9397067	151920851	A	C	1.07 (1.05-1.1)	2.61e-09	1.01 (0.97-1.04)	0.7431
rs9383587	151920913	A	G	1.08 (1.05-1.1)	2.42e-09	1 (0.97-1.04)	0.8023
rs9383588	151920915	A	G	1.08 (1.05-1.1)	2.35e-09	1 (0.97-1.04)	0.8024
rs9383933	151920956	A	G	1.08 (1.05-1.1)	2.34e-09	1 (0.97-1.04)	0.8063
Chr, Chromosome; Genomic position is shown relative to GRCh37 (hg19); RA, risk allele for breast cancer; OA, other allele; *Breast cancer association results including 118,816 subjects (Dunning et al. Nature Genetics 2016); **Endometriosis results from the current study including all cases

## Sheet: Supplementary Data 10
Supplementary Data 10 | VEGAS2 gene-based association results for all genes with a combined P < 0.05.
Chr	Gene	Number of SNPs	Start position (hg19)	Stop position (hg19)	QIMRHCS+deCODE+LEUVEN+OX+23andMe+NHS2-dbGaP+WGHS+iPSYCH						BBJ+Adachi-500K+Adachi-6					Stouffer's Z-score combined P-value
					Number of simulations	Gene-based test-statistic	Gene-based P-value	Best SNP	Best SNP P-value		Number of simulations	Gene-based test-statistic	Gene-based P-value	Best SNP	Best SNP P-value
12	MIR331	25	95692195	95712289	1000000	337.982	3e-06	rs7966079	1.416e-06		1000000	326.989	7.99999e-06	rs4762347	8.927e-06	5.23064e-11
2	GREB1	203	11664241	11792912	1000000	3081.48	9.99999e-07	rs11674184	3.193e-14		1000000	1219.57	3.7e-05	rs10200851	4.916e-07	9.08572e-11
12	MIR3685	25	95693698	95713760	1000000	339.381	8.99999e-06	rs7966079	1.416e-06		1000000	339.417	1.3e-05	rs4762347	8.927e-06	2.44578e-10
12	VEZT	173	95601521	95706566	1000000	1400.24	1.9e-05	rs12320196	9.57e-07		1000000	1821.14	6.99999e-06	rs10859855	2.079e-06	2.79923e-10
1	WNT4	73	22433797	22479519	1000000	785.121	9.99999e-07	rs12037376	1.043e-12		1000000	444.369	0.000703999	rs3820282	1.299e-06	2.39079e-09
1	LINC00339	114	22341683	22367717	1000000	1080.61	2.6e-05	rs10917128	5.186e-12		1000000	924.056	0.000144	rs2473277	9.721e-06	7.48534e-09
7	RNU6-16P	30	25870600	25890630	1000000	622.586	2e-06	rs7793216	5.692e-08		100000	174.655	0.00310997	rs4722530	0.001384	2.49244e-08
1	LOC101928043	97	22340486	22362541	1000000	869.177	5.19999e-05	rs61778046	6.144e-12		1000000	718.156	0.000264	rs2473277	9.721e-06	2.64914e-08
1	CDC42	61	22369119	22429436	1000000	639.651	7.99999e-06	rs725158	2.283e-12		100000	372.336	0.00220998	rs2268179	5.025e-06	5.14764e-08
2	IL1A	67	113521491	113552971	1000000	882.469	6.99999e-06	rs4848302	1.877e-06		10000	338.331	0.00889911	rs6542095	5.883e-06	2.48791e-07
2	CKAP2L	58	113485443	113532254	1000000	436.285	0.000572999	rs6542095	4.115e-06		1000000	490.994	0.000303	rs13015273	4.188e-06	3.0203e-07
9	CDKN2A	42	21957750	22004490	100000	199.099	0.00184998	rs3731211	5.524e-05		1000000	283.23	0.000142	rs78545330	4.446e-05	4.99726e-07
1	DNM3OS	33	172096018	172123975	10000	129.262	0.0118988	rs2421985	0.0002576		1000000	349.897	1.3e-05	rs10911101	2.775e-06	5.8242e-07
1	MIR214	24	172097937	172118047	10000	89.8971	0.0109989	rs2421985	0.0002576		1000000	237.983	1.7e-05	rs10911101	2.775e-06	6.5156e-07
1	MIR3120	24	172097947	172118028	10000	89.8971	0.0115988	rs2421985	0.0002576		1000000	237.983	2.3e-05	rs10911101	2.775e-06	8.83409e-07
16	LINC00921	8	3303767	3327566	1000000	104.743	0.00024	rs224222	0.0002007		100000	67.6291	0.00335997	rs224240	0.002918	1.50055e-06
9	MIR23B	22	97837489	97857586	10000	96.2431	0.0154985	rs7046682	0.007241		1000000	238.127	3.8e-05	rs4744442	1.126e-05	1.87878e-06
9	MIR27B	22	97837726	97857823	10000	96.2431	0.0130987	rs7046682	0.007241		1000000	238.127	5.49999e-05	rs4744442	1.126e-05	2.04894e-06
9	MIR24-1	22	97838302	97858370	10000	88.796	0.0157984	rs10821447	0.007637		1000000	223.938	4.6e-05	rs4744442	1.126e-05	2.23605e-06
12	FGD6	266	95460524	95621240	100000	1117.92	0.00278997	rs6538618	1.052e-06		1000000	1419.13	0.000506999	rs2171576	1.191e-05	2.40549e-06
9	MIR3074	22	97838295	97858376	10000	88.796	0.0171983	rs10821447	0.007637		1000000	223.938	4.7e-05	rs4744442	1.126e-05	2.52607e-06
16	ZNF263	17	3323486	3351459	1000000	214.561	0.000336	rs220379	0.0002605		100000	132.258	0.00486995	rs12921606	0.003318	2.99932e-06
2	MIR4429	38	11670730	11690803	1000000	569.889	9.99999e-07	rs12623299	3.61e-07		1000	70.573	0.131868	rs11685032	0.00202	3.02889e-06
16	TIGD7	19	3338807	3365439	1000000	235.462	0.000405	rs220379	0.0002605		100000	148.823	0.00423996	rs62034711	0.001545	3.04794e-06
1	MIR199A2	21	172103674	172123784	10000	59.738	0.0482952	rs2819530	0.0002692		1000000	259.957	9.99999e-06	rs10911101	2.775e-06	3.09518e-06
9	CDKN2B-AS1	205	21984789	22131093	1000000	1627.83	0.000223	rs141014318	2.95e-06		100000	739.533	0.00692993	rs78545330	4.446e-05	3.09845e-06
12	PTPRO	461	15465190	15761265	1000000	3047.14	9.99999e-07	rs11056455	1.173e-06		1000	701.416	0.133866	rs12582984	0.0003112	3.10832e-06
1	DNM3	981	171800617	172391857	100000	2507.03	0.00603994	rs484686	3.902e-05		1000000	1233.44	0.000311	rs10911101	2.775e-06	3.54056e-06
16	ZNF75A	24	3345432	3378576	1000000	280.03	0.00046	rs220382	0.0002897		100000	184.017	0.00458995	rs62034711	0.001545	3.7095e-06
12	IGF1	71	102779644	102884378	1000000	843.389	7.99999e-06	rs10860864	1.41e-05		1000	163.809	0.100899	rs2162679	0.004202	7.89468e-06
6	C6orf211	72	151763392	151801234	1000000	426.243	0.00043	rs9397412	4.895e-06		10000	265.378	0.0129987	rs73783019	0.001715	1.08808e-05
9	FANCC	162	97851335	98089991	10000	429.827	0.050195	rs4647376	0.005573		1000000	1435.49	7.39999e-05	rs4744442	1.126e-05	1.41319e-05
1	GPR52	15	174407211	174428683	1000000	184.184	0.000192	rs72713586	0.0001145		10000	58.3782	0.0327967	rs12079011	0.01933	1.6888e-05
1	RABGAP1L_1	931	174118551	174974445	1000000	8521.79	0.000238	rs4480415	2.61e-05		10000	2928.45	0.0356964	rs1793315	0.008028	2.21632e-05
9	C9orf53	17	21957137	21977753	100000	68.2472	0.00723993	rs2811708	0.0003544		100000	80.8213	0.00214998	rs2811708	0.0001168	2.36177e-05
6	RMND1	157	151715896	151783316	1000000	912.688	0.000526999	rs13201167	6.54e-05		10000	443.28	0.0259974	rs78375092	0.0005763	2.84291e-05
15	BMF	44	40370090	40411085	1000000	259.339	7.89999e-05	rs571065	1.851e-05		10000	85.7828	0.0810919	rs675173	0.001371	2.85228e-05
2	CCDC140	24	223152865	223179936	10000	63.5903	0.0154985	rs10202724	0.00176		100000	103.61	0.00114999	rs4674643	0.000227	3.03118e-05
7	SNORA9	35	45014976	45035109	10000	131.113	0.010399	rs7782333	0.0004229		100000	183.03	0.00202998	rs34186322	0.001211	3.25116e-05
1	FBLIM1	69	16075254	16123084	100000	376.387	0.00165998	rs35609485	0.0003269		10000	267.262	0.0135986	rs12140611	0.00423	3.61049e-05
17	USP6	106	5021686	5088324	1000000	733.683	0.000216	rs3890286	2.841e-05		10000	253.513	0.0558944	rs57083294	0.002828	3.6262e-05
15	LYSMD4	69	100257605	100283649	1000000	544.522	0.000107	rs28672825	8.958e-05		1000	149.457	0.0829171	rs34979851	0.01043	3.66118e-05
17	LOC100130950	136	5085378	5148931	1000000	886.11	0.00014	rs2585274	2.413e-05		1000	253.873	0.0739261	rs1730488	0.007708	3.80388e-05
11	H19	6	2006405	2029065	10000	27.0382	0.0130987	rs76028799	0.006421		100000	43.4687	0.00188998	rs184277	0.003512	3.88536e-05
9	MIR6081	23	97817631	97837728	10000	101.34	0.00939906	rs7042293	0.006025		100000	129.91	0.00313997	rs7042320	1.682e-06	4.33532e-05
17	SCIMP	111	5102215	5148155	1000000	702.173	0.000135	rs2585274	2.413e-05		1000	202.305	0.0889111	rs1176629	0.009415	4.76918e-05
4	KDR at	94	55934425	56001762	1000000	1277.85	9.99999e-07	rs1551644	3.175e-11		1000	71.8415	0.555445	rs28633455	0.0805	5.31296e-05
17	ZNF232	68	4999030	5036397	1000000	362.992	0.000592999	rs3890286	2.841e-05		10000	169.569	0.0418958	rs17224791	0.005036	5.49977e-05
3	CRELD1	23	9965523	9997097	1000	41.3796	0.160839	rs3846168	0.09393		1000000	317.482	4.9e-05	rs3901800	2.907e-05	5.60836e-05
6	LOC100132735	147	140082209	140191608	100000	601.798	0.00257997	rs9389718	0.0007278		10000	524.858	0.0143986	rs6570380	0.0002963	5.63501e-05
1	ALX3	38	110592996	110623322	10000	134.929	0.0414959	rs10745308	0.02385		1000000	332.927	0.000684999	rs904023	0.0004077	6.09044e-05
2	CD28	78	204561197	204613636	100000	547.659	0.00114999	rs55686954	0.0003354		10000	234.016	0.0292971	rs17533699	0.01424	6.15369e-05
14	RIN3	472	92970124	93165334	100000	955.301	0.00904991	rs942064	0.0002498		100000	1084.79	0.00486995	rs79920549	0.0001022	6.2392e-05
8	GDAP1	88	75252617	75289335	1000000	626.349	0.000481	rs12545112	2.077e-05		10000	242.457	0.0576942	rs4738451	0.01239	6.92888e-05
17	ZNF594	46	5072830	5105178	1000000	353.908	0.000192	rs11078550	4.197e-05		1000	89.3232	0.0989011	rs1730488	0.007708	7.1219e-05
3	PRRT3	28	9977225	10004078	1000	56.1428	0.143856	rs13064570	0.08866		1000000	391.497	9.09999e-05	rs13079108	4.119e-05	7.21451e-05
7	SNHG15	45	45012626	45036259	10000	144.877	0.0150985	rs7782333	0.0004229		100000	189.867	0.00339997	rs34186322	0.001211	7.54972e-05
1	WNT9A	97	228099164	228145676	10000	283.623	0.0309969	rs1009658	0.003339		100000	483.356	0.00140999	rs638877	8.562e-05	7.75316e-05
13	ITGBL1	642	102094943	102383207	100000	2060.87	0.00120999	rs9518431	0.0001281		10000	1278.68	0.0371963	rs1335588	0.0006576	8.43165e-05
8	TNKS	689	9403444	9649856	100000	3536.24	0.00202998	rs4841199	0.0002368		10000	1916.69	0.0271973	rs7840706	0.002797	9.06411e-05
9	CDKN2B	34	21992901	22019312	10000	109.883	0.0273973	rs61271866	0.001864		100000	175.008	0.00201998	rs78545330	4.446e-05	9.0998e-05
6	RSPO3	102	127430047	127530626	1000000	1107.21	0.000228	rs9968920	9.033e-05		1000	226.238	0.110889	rs2800708	0.02065	9.44114e-05
1	STRIP1	27	110564198	110607263	10000	80.1699	0.0437956	rs10745308	0.02385		100000	182.62	0.00109999	rs904023	0.0004077	9.44996e-05
12	SRRM4	535	119409299	119610856	1000000	1871.09	0.000544999	rs4767759	1.529e-05		1000	913.659	0.0689311	rs12309091	0.003956	9.53484e-05
1	PAPPA2	504	176422306	176821970	10000	1121.7	0.0338966	rs41459046	0.003359		100000	1873.38	0.00164998	rs909941	0.00129	9.75818e-05
11	MRPL23-AS1	22	1994438	2021150	10000	84.6571	0.0127987	rs76028799	0.006421		100000	115.274	0.00554994	rs184277	0.003512	9.91392e-05
3	PRRT3-AS1	31	9979087	10006471	1000	63.1725	0.146853	rs34706481	0.08696		1000000	420.446	0.000145	rs13079108	4.119e-05	0.000102626
1	SETDB1	62	150888814	150947220	1000	114.466	0.140859	rs11204744	0.0532		1000000	665.385	0.000171	rs3849279	8.192e-05	0.000108277
1	ARNT	64	150772180	150859244	1000	109.873	0.157842	rs10847	0.04047		1000000	658.442	0.000135	rs2256355	4.722e-05	0.000108726
1	CERS2	39	150927648	150957479	1000	73.1377	0.137862	rs11204751	0.04285		1000000	363.188	0.000201	rs3849279	8.192e-05	0.000117509
17	SKAP1	500	46200801	46517594	1000000	5125.76	9.99999e-07	rs10445377	3.204e-07		1000	224.75	0.792208	rs2123344	0.0637	0.000133595
22	SYN3	704	32898539	33464377	10000	1270.11	0.0140986	rs5998617	0.0004419		100000	1087.71	0.00732993	rs7291090	0.0003522	0.000140698
12	NUP37	55	102457972	102522361	1000000	501.968	0.000171	rs2136510	2.117e-05		1000	91.8189	0.16983	rs2036771	0.03773	0.000142661
6	LINC01108	30	14270357	14295685	1000	60.2621	0.0859141	rs57903468	0.01099		1000000	151.066	0.000640999	rs6917540	0.0005442	0.000142721
3	LINC00620	326	13682220	13798132	1000000	2072.55	2.1e-05	rs2945805	5.46e-07		1000	349.279	0.384615	rs6794558	0.01257	0.000145717
12	CCDC53	61	102396716	102465899	1000000	530.237	0.000267	rs10860833	3.694e-05		1000	111.935	0.142857	rs4272832	0.02379	0.000150901
3	LOC401052	55	10038101	10062779	1000	121.817	0.101898	rs73017232	0.0635		1000000	609.91	0.000512999	rs67301745	0.0004464	0.00015132
11	ARL14EP	69	30334648	30369165	1000000	750.546	2e-06	rs12363824	6.43e-08		1000	26.6565	0.724276	rs12285277	0.2541	0.000152738
3	MINA	41	97650660	97701295	1000	93.8939	0.0729271	rs34242266	0.01664		1000000	239.631	0.000973999	rs9854750	1.998e-05	0.000159087
3	SLC9C1	465	111849751	112023074	1000	588.497	0.271728	rs6764063	0.0342		1000000	4121.13	6.89999e-05	rs144296096	2.193e-06	0.000164546
19	PAF1	35	39866269	39891835	10000	87.2615	0.0435956	rs59446951	0.0008799		100000	181.234	0.00221998	rs10412877	0.0008825	0.000165322
3	EMC3-AS1	84	10018576	10058687	1000	199.935	0.106893	rs6786231	0.01707		1000000	948.897	0.000549999	rs67301745	0.0004464	0.000169682
12	PMCH	19	102580236	102601614	1000000	231.54	5e-05	rs12367012	1.398e-05		1000	20.874	0.321678	rs17032311	0.09153	0.000179505
3	EMC3	76	9995635	10038522	1000	188.657	0.112887	rs6786231	0.01707		1000000	832.221	0.000557999	rs3846168	0.0002136	0.000184433
12	TM7SF3	98	27114505	27177339	1000	128.693	0.233766	rs7298467	0.002732		1000000	577.876	0.000123	rs10771314	3.364e-05	0.000187343
10	ADAM12	587	127690953	128087127	100000	1168.7	0.00433996	rs4962545	7.582e-05		10000	1004.11	0.029897	rs17154652	0.000175	0.000190901
1	CTSK	19	150758683	150790917	1000	30.911	0.196803	rs10847	0.04047		1000000	167.204	0.000208	rs12085336	6.542e-05	0.00020358
1	ANXA9	43	150944498	150978114	1000	58.5578	0.235764	rs11204752	0.03524		1000000	317.499	0.000138	rs3849279	8.192e-05	0.000204915
12	BCDIN3D	36	50219825	50246912	10000	118.696	0.0259974	rs4898534	0.01441		100000	155.155	0.00562994	rs4898512	0.002214	0.000206304
10	RNLS	437	90023620	90353082	1000000	1991.85	0.000509999	rs792214	7.354e-05		1000	729.873	0.12987	rs67679562	0.006994	0.000208955
15	MIR4713	41	51524386	51544461	10000	147.27	0.0268973	rs2414096	0.01098		100000	227.541	0.00561994	rs12591359	0.00434	0.000213403
17	MIR1203	33	46223788	46243873	1000000	436.295	2e-06	rs12947089	3.633e-07		1000	11.1048	0.825175	rs12947089	0.296	0.000217919
17	ZFP3	77	4971753	5009669	100000	277.269	0.00715993	rs9898019	0.001038		10000	214.334	0.0233977	rs3744706	0.004053	0.000228684
9	UNQ6494	293	92244697	92344674	10000	613.622	0.0509949	rs112343046	0.0007981		100000	1259.08	0.00266997	rs4876953	0.002317	0.000229467
3	SEMA3F	46	50182847	50236508	1000000	313.429	0.000545999	rs3774745	0.0005382		1000	87.7194	0.134865	rs2624839	0.01449	0.000231059
12	PARPBP	90	102503955	102601298	1000000	1071.14	8.49999e-05	rs11519706	1.086e-05		1000	103.544	0.308691	rs2036771	0.03773	0.000233822
17	ATP2A3	22	3817162	3877758	1000000	227.775	0.000680999	rs33997766	0.0003435		1000	45.4396	0.123876	rs6502757	0.08053	0.000241372
7	NACAD	75	45110035	45138493	10000	189.823	0.049595	rs1898965	0.005221		100000	365.888	0.00299997	rs9791740	0.0008034	0.000244353
18	LOC100505592	32	3456247	3488976	100000	193.984	0.00112999	rs387462	0.0003196		1000	64.8562	0.0939061	rs238129	0.0115	0.000244386
7	CCM2	221	45029344	45126069	10000	795.24	0.0160984	rs10235175	0.001073		10000	851.274	0.0120988	rs1866582	0.001177	0.000254395
16	DHX38	91	72117614	72156811	10000	261.511	0.0431957	rs8050238	0.006758		100000	524.29	0.00380996	rs10492813	0.000936	0.00025482
17	CCR7	9	38700021	38731736	10000	41.0843	0.0194981	rs630157	0.01411		10000	50.7677	0.010299	rs55688204	0.006321	0.000264249
1	RIIAD1	39	151684012	151712082	10000	101.537	0.0515948	rs7414314	0.007572		100000	170.817	0.00327997	rs61501378	0.003487	0.000274718
2	GDF7	25	20856423	20881250	10000	60.9084	0.0339966	rs75952703	0.005671		100000	87.8763	0.00569994	rs746776	0.0005485	0.000276184
1	MIR1976	33	26871032	26891084	100000	192.754	0.00229998	rs873151	0.002132		10000	87.3366	0.0669933	rs12033185	0.01804	0.000279437
12	ITGB7	35	53575101	53611091	100000	188.413	0.00525995	rs7139068	0.003016		10000	118.532	0.0373963	rs11170470	0.02127	0.000285445
7	RHEB	83	151153097	151227010	10000	329.395	0.020398	rs75669519	0.003636		10000	358.21	0.0108989	rs4368893	0.0009434	0.000290876
8	GOLGA7	61	41338080	41378499	10000	230.24	0.0133987	rs1863361	0.00314		10000	233.947	0.0168983	rs58312579	0.007925	0.000293136
2	FLJ31356	30	28597275	28627539	100000	152.538	0.00211998	rs4617998	0.0003636		1000	74.1956	0.0749251	rs80130578	0.02123	0.000299394
4	C4orf29	73	128876460	128962455	10000	231.072	0.0405959	rs11942726	0.02255		100000	442.03	0.00504995	rs13135183	0.001701	0.000301232
19	MED29	34	39871962	39901203	1000	78.3623	0.0829171	rs17885410	0.0005542		100000	202.514	0.00183998	rs3843755	0.000828	0.000303235
3	LAMB2P1	18	49180291	49201834	100000	179.486	0.00096999	rs55713230	0.0001234		1000	43.2229	0.121878	rs9683094	0.07941	0.000305528
4	HSPA4L	41	128693452	128764526	10000	117.57	0.0561944	rs4456965	0.03747		100000	269.205	0.00332997	rs1380156	0.002886	0.000306316
13	RASA3	50	114737193	114908095	10000	120.904	0.0547945	rs72659587	0.01311		100000	213.083	0.00345997	rs9314899	0.0008634	0.000307054
1	MRPS14	33	174972093	175002591	1000000	174.136	0.000626999	rs2157567	8.666e-05		1000	58.0954	0.154845	rs1034462	0.01627	0.000308521
3	GHSR	50	172151080	172176246	1000000	358.5	0.000318	rs578015	0.0001305		1000	71.5136	0.217782	rs9838818	0.03506	0.000316365
20	BLCAP	12	36135818	36166333	1000000	113.789	0.000104	rs4810778	0.0002576		1000	12.3671	0.341658	rs6066750	0.1195	0.000316913
12	PXMP2	55	133254191	133291577	1000000	462.573	0.000439	rs10870496	0.0002372		1000	86.7282	0.188811	rs5744728	0.107	0.000318893
16	CYLD	93	50765960	50845846	100000	564.36	0.00107999	rs75147955	6.865e-05		1000	190.8	0.118881	rs9938976	0.01386	0.000319936
16	TXNL4B	69	72108755	72138215	1000	181.151	0.0719281	rs152828	0.02003		100000	406.636	0.00253997	rs10492813	0.000936	0.000328503
11	MIR675	3	2007988	2028061	1000	6.06898	0.122877	rs77452354	0.0203		1000000	23.638	0.001102	rs184277	0.003512	0.00033904
4	MFSD8	57	128828959	128897139	10000	178.895	0.0508949	rs58830700	0.03021		100000	372.872	0.00467995	rs959822	0.002259	0.000361872
8	MIR597	42	9589181	9609278	100000	198.081	0.00342997	rs12680578	0.00128		10000	99.7243	0.0639936	rs9644707	0.005605	0.000363827
3	CCDC71	19	49189967	49213785	100000	154.637	0.00136999	rs55713230	0.0001234		1000	45.3612	0.115884	rs11713297	0.08093	0.000368873
4	F11-AS1	566	187197251	187432212	100000	1542.25	0.00288997	rs1812785	0.0002353		10000	897.202	0.0746925	rs10023244	0.00526	0.000380055
7	PTN	196	136902091	137038546	1000000	854.748	0.000281	rs321199	1.335e-06		1000	254.519	0.25974	rs322310	0.005991	0.000382335
1	FAM63A	31	150959300	150990854	1000	35.0764	0.333666	rs71624518	0.03303		1000000	210.686	0.00015	rs7548516	3.125e-05	0.000383704
9	FBP1	158	97355420	97412531	10000	493.513	0.019598	rs10761350	0.003353		10000	520.114	0.0154985	rs2993958	0.001238	0.000387013
10	ZNF239	57	44041792	44080066	10000	192.489	0.0527947	rs7893169	0.008286		100000	449.674	0.00485995	rs7092156	0.002021	0.000388705
11	C11orf53	73	111116706	111166972	10000	262.135	0.020198	rs56160097	0.01001		10000	281.26	0.0153985	rs9633936	0.01017	0.000395981
14	MIR624	34	31473851	31493948	10000	119.506	0.020298	rs179737	0.007432		10000	150.964	0.0157984	rs179722	0.00869	0.000407456
12	HOXC4	51	54400635	54459814	1000000	493.881	4.5e-05	rs4759317	3.16e-05		1000	36.7844	0.513487	rs1006705	0.07071	0.000408216
1	CTSS	56	150692671	150748433	1000	63.1139	0.266733	rs11204724	0.03482		1000000	587.776	0.000293	rs7418501	0.0001635	0.000409859
7	LOC101928012	121	112252435	112358122	10000	390.435	0.0215978	rs2905280	0.005357		10000	476.246	0.0149985	rs2966487	0.002878	0.000412213
6	C6orf15	258	31068999	31090332	10000	614.37	0.0437956	rs9295951	0.0003522		100000	867.86	0.00670993	rs2233976	0.000761	0.0004152
12	FAIM2	95	50250678	50307760	10000	238.031	0.0230977	rs1893492	0.01827		10000	231.835	0.0141986	rs297935	0.0006947	0.000418315
1	LOC101928846	27	114456622	114482147	1000000	223.035	7.89999e-05	rs7551215	1.186e-06		1000	24.153	0.43956	rs2476598	0.1049	0.000422236
7	GNGT1	60	93525819	93550485	1000000	407.83	0.001064	rs180282	0.0005098		1000	102.21	0.150849	rs180245	0.03955	0.000433964
3	SEMA3B-AS1	6	50294072	50314803	100000	34.3697	0.00235998	rs9839427	0.000583		1000	13.4547	0.0959041	rs4547694	0.0179	0.000438159
1	KIFAP3	223	169880469	170053879	1000000	1385.43	0.000287	rs28652825	0.0003125		1000	280.28	0.281718	rs7540497	0.1089	0.000441009
12	BCDIN3D-AS1	45	50212325	50244937	10000	139.463	0.029697	rs4898534	0.01441		10000	161.802	0.0114989	rs7307673	0.002346	0.000443204
1	SRP9	89	225955514	225988168	10000	231.573	0.0241976	rs11583073	0.002789		10000	241.957	0.0144986	rs61849057	0.003541	0.000446163
3	RBP1	113	139226275	139268671	1000	204.561	0.11988	rs188421	0.006277		100000	443.409	0.00168998	rs17337746	0.00239	0.000450087
4	CFI	150	110651847	110733335	10000	455.81	0.0239976	rs11721403	0.004455		10000	499.09	0.0149985	rs11943677	0.002117	0.000456521
9	NR6A1	71	127269553	127543589	100000	588.266	0.00324997	rs721863	0.001083		1000	183.671	0.0809191	rs10818986	0.005591	0.000457857
12	HOXC5	32	54400635	54439144	1000000	423.555	2.6e-05	rs4759317	3.16e-05		1000	17.1607	0.631369	rs765634	0.2115	0.000460979
19	MIR4530	15	39890262	39910318	1000	35.8371	0.0769231	rs17885410	0.0005542		100000	89.6692	0.00359996	rs3843755	0.000828	0.000467637
5	PELO	82	52073773	52108452	1000	163.692	0.125874	rs2897351	0.02818		100000	477.77	0.00167998	rs10940271	0.001057	0.000476981
18	ROCK1	67	18519702	18701812	10000	293.335	0.0214979	rs112763730	0.004986		10000	333.691	0.0179982	rs1842609	0.01385	0.000486019
4	GAR1	55	110726665	110755893	100000	259.767	0.00740993	rs62324955	0.002073		10000	155.625	0.0469953	rs6841303	0.004286	0.000486754
5	MED7	53	156555450	156579921	10000	212.603	0.0182982	rs366468	0.003999		10000	224.154	0.0214979	rs13182119	0.004691	0.000493572
7	C7orf60	68	112449201	112589932	1000	137.318	0.124875	rs62491096	0.02011		100000	524.904	0.00182998	rs10261874	0.0004178	0.000502971
11	PRRG4	51	32841480	32889669	10000	162.758	0.0215978	rs11602296	0.0003785		10000	192.408	0.0188981	rs11032025	0.006753	0.000510923
20	RIN2	329	19857164	19993103	1000	423.166	0.212787	rs78833474	0.005658		1000000	899.227	0.000677999	rs6132254	2.067e-05	0.000511744
1	PRUNE	51	150970972	151018189	1000	74.9397	0.190809	rs75402164	0.01838		1000000	281.065	0.000849999	rs7548516	3.125e-05	0.000511866
7	PSPH	106	56068743	56129268	100000	365.622	0.00619994	rs34664922	0.00246		10000	247.378	0.0566943	rs10251184	0.003002	0.000513785
19	S1PR2	26	10322108	10351948	100000	115.183	0.00318997	rs62128720	0.0004067		1000	53.118	0.0909091	rs10409243	0.02624	0.000517977
12	IL26	103	68585128	68629571	1000000	525.824	0.000551999	rs6581802	8.086e-05		1000	137.009	0.237762	rs10878789	0.02603	0.000524075
20	BCAS4	244	49401430	49503714	1000000	1287.68	6.69999e-05	rs6096117	6.33e-06		1000	215.667	0.522478	rs6096134	0.01771	0.000535392
9	MIR181A2HG	19	127410714	127470907	100000	139.135	0.00503995	rs10818984	0.003902		10000	56.0787	0.0691931	rs10818986	0.005591	0.000541584
6	MIR7161	32	159020738	159040822	10000	99.1588	0.0510949	rs4709237	0.003778		100000	194.705	0.00762992	rs9346759	0.000404	0.000545551
6	SYNE1	626	152432818	152968534	1000000	1927.79	3.6e-05	rs7768921	9.653e-09		1000	512.274	0.628372	rs9479275	0.001888	0.000549551
5	CTD-2297D10.2	95	5122197	5150167	1000	128.202	0.232767	rs62338039	0.0157		1000000	399.863	0.000621999	rs2291112	0.0003694	0.000550486
10	GPR158	475	25454289	25901157	100000	1428.64	0.00248998	rs4514310	8.251e-05		1000	632.998	0.112887	rs7076334	0.0007971	0.000557659
3	HRH1	256	11168778	11314939	1000000	992.014	0.000687999	rs11128542	0.0001		1000	327.477	0.227772	rs2343861	0.0394	0.00057097
4	PLK4	24	128792015	128830377	10000	65.099	0.0686931	rs72616962	0.04249		100000	147.909	0.00549995	rs3811740	0.004015	0.000576405
6	CCDC170	416	151805174	151952328	100000	1308.48	0.00171998	rs1971256	9.678e-08		1000	637.674	0.144855	rs7740686	0.0005859	0.000582057
12	MIR615	27	54417733	54437829	1000000	356.089	7.19999e-05	rs754133	6.259e-05		1000	16.9774	0.538462	rs765634	0.2115	0.000593707
1	MINOS1	97	19913470	19966315	100000	381.686	0.00268997	rs10917504	1.999e-05		1000	168.801	0.113886	rs6692760	0.001587	0.000597615
21	PLAC4	10	42537157	42567166	1000	21.404	0.0949051	rs28656880	0.008692		100000	54.9801	0.00363996	rs734757	0.0005903	0.000603893
12	ZNF740	37	53564534	53594654	10000	197.633	0.0108989	rs12824946	0.003879		10000	128.328	0.0424958	rs2272299	0.02899	0.000608854
12	SCARB1	232	125252173	125358519	1000	363.697	0.0859141	rs36226283	0.00773		100000	581.072	0.00432996	rs7488791	0.003654	0.000615115
16	PMFBP1	134	72142995	72216349	10000	434.044	0.0169983	rs9933009	0.002599		10000	405.428	0.0290971	rs12935266	0.003018	0.000617417
1	MIR4257	12	150514404	150534490	10000	27.6806	0.0586941	rs4971010	0.01343		100000	43.1272	0.00743993	rs11204664	0.001506	0.000620405
3	GNAT1	17	50219042	50245129	100000	113.901	0.00148999	rs11711407	0.001996		1000	28.9938	0.165834	rs12632110	0.03138	0.00062753
16	SOX8	11	1021807	1046979	10000	35.7224	0.0670933	rs3809671	0.008798		100000	77.0957	0.00632994	rs3803699	0.004016	0.000629254
7	NUPR1L	66	56172373	56194090	10000	150.235	0.0446955	rs2270244	0.006221		10000	213.451	0.0106989	rs7803114	0.003267	0.000631341
12	HOXC6	29	54400635	54434607	1000000	393.622	3.5e-05	rs4759317	3.16e-05		1000	13.5456	0.673327	rs765634	0.2115	0.000631459
9	MIR181A2	9	127444720	127464830	100000	67.0832	0.00551994	rs10986393	0.004105		1000	22.5681	0.0749251	rs4836987	0.04253	0.000637533
1	C1orf35	16	228278427	228301022	10000	45.5655	0.0489951	rs2295995	0.02344		10000	61.9382	0.00969903	rs849749	0.002074	0.000638987
6	ESR1	964	152001630	152434408	10000	1938	0.0337966	rs2206949	1.988e-05		10000	2274.9	0.0149985	rs7772579	1.386e-07	0.000639157
1	RPS6KA1	97	26846248	26911520	100000	451.05	0.00337997	rs6666156	0.0005563		1000	192.22	0.106893	rs2229714	0.008026	0.000657859
19	ZFP36	20	39887486	39910052	1000	41.6051	0.111888	rs17885410	0.0005542		100000	114.262	0.00314997	rs3843755	0.000828	0.000659039
12	FBXO21	161	117571584	117638300	100000	1042	0.00246998	rs7489177	0.001409		1000	293.42	0.12987	rs3741467	0.0372	0.000660443
13	LINC00367	81	21502702	21533567	1000	158.893	0.0919081	rs9509458	0.02701		100000	480.844	0.00438996	rs56911463	0.0004227	0.00067274
8	BLK	197	11341520	11432108	100000	786.197	0.00342997	rs12541802	0.001209		1000	345.036	0.108891	rs10107563	0.02158	0.000680367
12	POLE	171	133190347	133274110	100000	1192.56	0.00146999	rs10781627	0.0004286		1000	288.931	0.178821	rs7966242	0.05191	0.000688058
19	ABHD17A	44	1866974	1895518	10000	196.954	0.0153985	rs11671347	0.009373		10000	146.247	0.0357964	rs3957285	0.0001057	0.00069286
2	PXDN	202	1625658	1758291	10000	422.965	0.0462954	rs116077771	0.002778		10000	563.437	0.0115988	rs1364645	0.001238	0.000701904
2	SRSF7	24	38960740	38988636	1000	53.4561	0.0989011	rs3134637	0.03337		100000	168.798	0.00416996	rs11685192	0.0008198	0.000704651
8	JPH1	169	75136938	75243562	1000000	866.211	0.000863999	rs10957701	0.0002261		1000	216.292	0.236763	rs16938870	0.004787	0.0007058
9	DENND1A	980	126131932	126702417	10000	2050.73	0.0271973	rs4838072	0.0007534		10000	2243.42	0.0211979	rs7849121	0.0003174	0.000708281
3	SEMA3B	8	50294989	50324602	100000	56.1824	0.00225998	rs9839427	0.000583		1000	14.3966	0.144855	rs4547694	0.0179	0.000710739
4	TACR3	243	104500624	104650973	100000	1273.89	0.00219998	rs1351623	0.000783		1000	408.098	0.147852	rs9684434	0.00148	0.00071549
22	ZNRF3-AS1	45	29410986	29437464	10000	218.941	0.0149985	rs5997430	0.006007		10000	154.342	0.0381962	rs2103544	0.01556	0.000722201
3	EEFSEC	189	127862312	128137489	1000000	1821.1	0.000155	rs2955115	6.867e-06		1000	141.432	0.475524	rs62273567	0.0079	0.000737743
12	LOC100507065	269	65850598	66046152	10000	810.774	0.0136986	rs2255593	0.001925		10000	573.468	0.0423958	rs7974199	0.009216	0.000740906
3	P2RY12	161	151044630	151112600	100000	546.262	0.00513995	rs3732759	0.001277		1000	299.512	0.0899101	rs73159908	0.02101	0.000742141
10	SKIDA1	3	21792408	21824611	1000000	28.2323	0.000286	rs11012725	0.0001889		1000	2.21993	0.387612	rs11012730	0.3368	0.000746469
9	FBP2	209	97310995	97366114	10000	490.125	0.0636936	rs10114605	0.006199		100000	793.613	0.00840992	rs618272	0.0002258	0.000750381
19	ARID3A	11	916036	982803	10000	36.143	0.0362964	rs349309	0.01096		10000	47.178	0.0166983	rs35587333	0.01027	0.000755143
15	LOC101928988	41	64210472	64238152	100000	221.601	0.00387996	rs60422252	6.761e-05		1000	97.0081	0.110889	rs4776268	0.0338	0.000764215
1	OAZ3	59	151725444	151753806	1000	92.5289	0.186813	rs4845542	0.04951		100000	309.424	0.00158998	rs3923394	0.0002986	0.000771997
1	MINOS1-NBL1	159	19913470	19994949	100000	578.557	0.00127999	rs10917504	1.999e-05		1000	219.334	0.20979	rs6692760	0.001587	0.000778084
20	LOC101929526	99	18645038	18689352	100000	542.061	0.00623994	rs6081288	0.0003702		1000	245.332	0.0829171	rs6081313	0.04739	0.000788865
20	NNAT	7	36139606	36162090	1000000	62.8532	0.000231	rs4810778	0.0002576		1000	5.69756	0.432567	rs6066727	0.1255	0.000792021
9	SLC28A3	317	86880764	86993413	10000	607.646	0.050195	rs7863627	0.00304		10000	849.759	0.0121988	rs4877842	0.0002833	0.000797069
7	GNG11	45	93541015	93565826	100000	234.639	0.00775992	rs180265	0.0009619		1000	110.812	0.0719281	rs76542556	0.03777	0.000802354
9	OLFML2A	26	127529436	127587170	100000	196.668	0.00176998	rs10818989	0.0002843		1000	41.5311	0.182817	rs4838210	0.01082	0.00080908
12	PGAM5	57	133277392	133309323	1000000	411.375	0.000462	rs10870496	0.0002372		1000	64.0056	0.33966	rs10870495	0.111	0.000812533
7	MYO1G	56	44992259	45028704	10000	155.119	0.0207979	rs7782333	0.0004229		10000	145.262	0.0319968	rs34718778	0.001229	0.000813766
17	SPECC1	360	19902648	20228072	100000	1993.27	0.00218998	rs2703805	0.0002137		1000	574.2	0.163836	rs4925088	0.01321	0.000814985
11	CCDC153	17	119050962	119076584	10000	57.9733	0.0185981	rs45439091	0.001775		10000	50.2854	0.0356964	rs4938637	0.008734	0.000818162
3	USP19	9	49135478	49168371	100000	63.6268	0.00406996	rs3212	0.00177		1000	22.5779	0.113886	rs35673421	0.08912	0.000818568
2	SNRNP27	44	70111074	70142368	10000	169.459	0.0281972	rs10166011	0.0169		10000	168.859	0.0238976	rs3752781	0.01135	0.00081926
18	LINC01029	64	75673252	75715683	10000	153.269	0.0519948	rs12966370	0.01701		10000	235.669	0.0120988	rs74577676	0.004958	0.000821
11	TALDO1	53	737431	775024	10000	194.152	0.0155984	rs77216754	0.001115		10000	134.941	0.0420958	rs10902216	0.002808	0.000824336
4	SLED1	22	185709450	185730200	10000	69.4719	0.0163984	rs10022124	0.003118		10000	64.301	0.040296	rs6855716	0.003872	0.000824578
1	NBL1	82	19959722	19994949	1000000	332.396	0.000543999	rs10917504	1.999e-05		1000	91.5892	0.321678	rs6692760	0.001587	0.000827602
1	FLJ27354	46	90080407	90108453	1000	44.9054	0.326673	rs6698273	0.1474		1000000	477.683	0.000523999	rs1934044	4.376e-05	0.000827802
1	WNT3A	97	228184722	228258972	10000	325.225	0.0287971	rs76933265	0.003032		10000	323.53	0.0239976	rs708118	1.471e-05	0.000839068
11	PDZD3	11	119046165	119070932	10000	39.0325	0.019998	rs45439091	0.001775		10000	32.663	0.0343966	rs45439091	0.009041	0.000842404
12	RERG	254	15250715	15384411	100000	1120.09	0.00138999	rs7969197	2.686e-06		1000	331.551	0.213786	rs7303854	0.01727	0.00084614
12	CSAD	45	53541446	53584693	10000	207.349	0.0147985	rs35014624	0.004825		10000	153.242	0.0454955	rs3814779	0.03621	0.00085152
6	PPIL4	48	149815630	149877238	100000	445.989	0.00166998	rs17732745	0.0006948		1000	75.4285	0.195804	rs9791197	0.1139	0.000852178
2	BMPR2	125	203231049	203442474	100000	544.055	0.00622994	rs111536773	0.0002458		1000	282.372	0.0889111	rs72926905	0.007829	0.000853
3	GABRR3	87	97695526	97764148	1000	122.277	0.185814	rs832072	0.02825		100000	441.015	0.00184998	rs9818084	2.485e-05	0.000853449
4	SLC25A31	60	128641554	128705447	1000	110.284	0.150849	rs72616941	0.05569		100000	343.433	0.00271997	rs6534638	0.00326	0.0008578
3	GMNC	59	190560525	190590465	100000	290.445	0.00522995	rs13324891	0.001179		1000	126.376	0.101898	rs6790983	0.008775	0.000870356
11	TRIM49B	62	49043151	49069529	10000	198.356	0.049995	rs2727029	0.02264		10000	314.228	0.0137986	rs4268511	0.008143	0.000882523
6	ZBTB2	71	151675249	151722677	10000	248.047	0.0119988	rs7771156	0.001481		10000	177.288	0.0561944	rs115805051	0.0008945	0.000884149
2	FOSL2	39	28605778	28647516	1000000	290.881	0.000921999	rs4617998	0.0003636		1000	45.5484	0.268731	rs61512790	0.02683	0.000889286
1	NDUFS5	72	39481966	39510308	10000	295.737	0.0170983	rs7548518	0.01571		10000	252.54	0.0419958	rs12759288	0.007811	0.00089174
8	SOX7	67	10571277	10598084	10000	270.055	0.00939906	rs10100333	0.00219		1000	162.609	0.0689311	rs12679869	0.003701	0.000896229
7	SNORA15	35	56118162	56138295	100000	117.679	0.00881991	rs34822782	0.005518		10000	76.2367	0.0723928	rs9767946	0.03204	0.000897224
22	TNRC6B	299	40430820	40741812	100000	1597.43	0.00229998	rs9611306	0.0006418		1000	487.648	0.171828	rs9611265	0.04329	0.000898859
8	NRG1-IT3	53	32288261	32310241	1000000	379.157	0.000145	rs4733332	0.0001175		1000	35.3503	0.541459	rs10098640	0.1484	0.000909167
14	STRN3	230	31353004	31505607	10000	631.214	0.0288971	rs12434740	0.002072		10000	713.696	0.0263974	rs72668370	0.0008117	0.000919884
2	CAPN14	244	31385921	31450411	1000	232.574	0.404595	rs55979456	0.01058		1000000	1588.82	0.000357	rs4337516	2.921e-05	0.000923804
4	RRH	62	110739149	110775861	100000	381.629	0.00411996	rs62327573	0.001112		1000	121.543	0.125874	rs4422417	0.04554	0.000932753
22	SELO	72	50629407	50666045	1000000	466.59	0.000161	rs11703226	2.883e-05		1000	55.9203	0.531469	rs28668373	0.0458	0.000933154
16	CRYM-AS1	5	21302169	21339912	10000	16.4823	0.0347965	rs226058	0.01456		10000	18.6605	0.0223978	rs226058	0.01238	0.00094428
1	HFE2	7	145403190	145427545	10000	25.4615	0.0406959	rs10218795	0.04049		10000	34.8672	0.0188981	rs10218795	0.01531	0.000944557
8	NRG1	483	31487267	32632558	1000000	1275.9	5.09999e-05	rs6651140	1.397e-06		1000	329.179	0.733267	rs2346768	0.02146	0.000949925
3	LAMB2	7	49148546	49180599	100000	47.3463	0.00482995	rs4364202	0.002028		1000	17.7312	0.115884	rs4364202	0.0981	0.000952955
1	CELA3A	34	22318148	22349035	1000	80.1451	0.0879121	rs10917119	6.006e-10		100000	180.918	0.00733993	rs10917119	0.000186	0.000959621
1	RABGAP1L_2	31	174923904	174974445	100000	139.887	0.00328997	rs55774740	0.0001188		1000	54.9881	0.14985	rs2157541	0.01397	0.000978612
13	MYO16	756	109238499	109870355	100000	1333.32	0.00620994	rs4771601	0.0001158		1000	855.51	0.100899	rs74502796	0.0007553	0.000984054
19	POP4	76	30087169	30118162	1000000	492.26	0.00016	rs12986417	7.77e-05		1000	57.7555	0.549451	rs59194105	0.1049	0.000992059
4	LRIT3	77	110759339	110803471	100000	434.995	0.00196998	rs56005838	0.0007813		1000	106.599	0.201798	rs4698797	0.06077	0.000997817
17	LOC101927166	63	46512194	46553402	1000000	428.892	0.000218	rs8072770	7.712e-05		1000	51.8632	0.504496	rs6504256	0.07629	0.00101348
3	CIDECP	56	10049236	10077820	1000	122.428	0.125874	rs73017232	0.0635		100000	355.123	0.00460995	rs67301745	0.0004464	0.00101577
14	RBM23	50	23359853	23398396	100000	364.09	0.00309997	rs56180741	0.001669		1000	85.7942	0.15984	rs4982704	0.04094	0.00101678
9	MIR181B2	8	127445988	127466077	100000	58.8465	0.00638994	rs10818985	0.005378		1000	18.808	0.101898	rs4836987	0.04253	0.0010179
1	TXNIP	9	145428437	145452628	1000	19.7126	0.106893	rs7526224	0.05644		100000	56.1912	0.00596994	rs833940	0.005188	0.00102044
1	ANKRD34A	2	145460507	145485647	1000	4.64873	0.125874	rs704984	0.08253		100000	15.6099	0.00463995	rs704984	0.00181	0.00102079
9	C9orf3	543	97478950	97859500	1000	1147.65	0.0719281	rs16911856	0.003193		10000	1721.23	0.0106989	rs7042320	1.682e-06	0.00104444
14	HAUS4	29	23405436	23436351	100000	249.598	0.00147999	rs2295687	0.000789		1000	33.2367	0.240759	rs2295686	0.1952	0.00104514
16	MT1B	88	56675810	56697116	1000	158.093	0.11988	rs1610214	0.03051		100000	358.989	0.00518995	rs7191779	0.000757	0.0010486
1	ENSA	18	150584598	150612098	1000	9.49012	0.635365	rs72700870	0.1342		1000000	150.501	0.000107	rs2280078	0.0001108	0.00105344
2	IL37	26	113660547	113686458	100000	123.68	0.00751992	rs6736642	0.0003232		1000	61.9726	0.0939061	rs4241122	0.0142	0.00105418
2	MXD1	84	70132172	70180076	10000	295.002	0.0259974	rs10166011	0.0169		10000	268.469	0.0340966	rs7592647	0.01253	0.00106135
6	CMTR1	47	37390906	37459284	100000	239.973	0.00390996	rs2776908	0.001438		1000	80.7663	0.144855	rs2776910	0.06319	0.00106613
1	PPAP2B	200	56950418	57055257	10000	519.692	0.010399	rs12088488	0.0007209		1000	363.32	0.0749251	rs74594184	0.01655	0.00106635
22	RNF185	94	31546137	31613005	1000	223.835	0.0699301	rs12627805	0.007574		10000	331.212	0.0113989	rs13158	0.002681	0.00106788
13	RNF6	49	26776904	26806508	100000	269.962	0.00375996	rs10507353	0.000294		1000	96.8268	0.148851	rs9319281	0.0491	0.00107132
7	ABCB5	361	20645244	20806637	10000	744.944	0.0488951	rs6958928	0.00439		10000	930.956	0.0178982	rs12667658	0.003711	0.00108153
1	ADAMTSL4	22	150511844	150543412	1000	34.9596	0.151848	rs4971010	0.01343		100000	86.3117	0.00371996	rs11204664	0.001506	0.00108976
2	FN1	133	216215178	216310791	100000	795.151	0.00106999	rs1250258	5.246e-05		1000	164.044	0.28971	rs13028261	0.07342	0.00109962
6	BAI3	522	69335631	70109403	1000	853.016	0.0709291	rs779476	0.0006266		10000	959.356	0.0115988	rs473246	0.00125	0.00110002
1	TDRKH	82	151734040	151773010	1000	114.068	0.250749	rs6681093	0.09272		100000	447.343	0.00147999	rs3923394	0.0002986	0.00110768
7	CCT6A	56	56109377	56141682	10000	172.864	0.0159984	rs34822782	0.005518		10000	130.792	0.0550945	rs2016724	0.03102	0.00110776
7	UBN2	79	138906230	139002982	10000	279.708	0.0229977	rs10267272	0.006963		10000	243.83	0.040496	rs150077199	0.01209	0.00112079
11	NLRX1	24	119029042	119064726	10000	81.7723	0.019898	rs45439091	0.001775		10000	63.4382	0.0462954	rs45439091	0.009041	0.00112389
3	C3orf84	23	49205068	49239291	100000	132.617	0.00646994	rs6795756	0.0002692		1000	51.9313	0.110889	rs11713297	0.08093	0.00113396
3	CCDC37	130	126103781	126165398	100000	420.578	0.00747993	rs3817526	0.002581		1000	225.286	0.100899	rs12490158	0.0007669	0.00113925
12	ATP5B	20	57021958	57049852	10000	70.2433	0.0476952	rs10876915	0.01959		10000	105.599	0.019698	rs7973157	0.0171	0.00114752
19	MIR4754	40	58888136	58908225	1000	84.1326	0.0989011	rs7251813	0.0262		100000	185.621	0.00777992	rs3794974	0.0005126	0.00114872
2	C2orf43	207	20873773	21032890	100000	714.161	0.00506995	rs4971546	0.0008281		1000	359.849	0.131868	rs746776	0.0005485	0.00115508
11	SCN4B	75	117994091	118033630	10000	165.089	0.0516948	rs17601549	0.004957		10000	227.328	0.0181982	rs656445	0.002653	0.00116081
19	MAP2K7	30	7958764	7989363	1000000	224.462	0.000309	rs2303699	0.000177		1000	20.9001	0.484515	rs8107967	0.212	0.00116227
16	NETO2	3	47105430	47187936	10000	18.4846	0.009999	rs3095622	0.006434		1000	7.76608	0.0839161	rs2880117	0.05561	0.00116892
6	OLIG3	43	137803335	137825531	100000	152.923	0.00554994	rs11966276	0.003394		1000	74.4286	0.125874	rs1412927	0.002404	0.00117013
14	VSX2	106	74696174	74739441	10000	256.612	0.0593941	rs56985240	0.008564		10000	356.116	0.0155984	rs10144586	0.0003988	0.00117119
19	FOXA3	56	46357517	46387055	100000	197.283	0.00635994	rs7254364	0.002349		1000	96.5382	0.116883	rs11669442	0.01023	0.00119012
19	LOC646862	43	58897456	58918446	1000	70.5615	0.15984	rs62116432	0.06792		100000	195.749	0.00387996	rs3794974	0.0005126	0.00119921
1	KLHDC9	26	161058150	161080138	10000	69.579	0.040096	rs77584890	0.01077		10000	78.1192	0.0252975	rs4656984	0.01128	0.00120989
12	HSD17B6	39	57147001	57191574	10000	135.044	0.0314969	rs4759256	0.01158		10000	143.562	0.0325967	rs10459247	0.01747	0.0012151
20	DTD1	515	18558555	18754560	100000	2264.79	0.00414996	rs6075418	3.753e-05		1000	864.651	0.155844	rs6045591	0.03034	0.0012209
15	SPINT1	49	41126245	41159853	1000	109.964	0.0939061	rs583031	0.01788		10000	189.454	0.00909909	rs622538	0.0004764	0.0012274
19	RPS5	51	58888635	58916171	1000	96.6368	0.126873	rs7251813	0.0262		100000	214.033	0.00583994	rs3794974	0.0005126	0.00122817
6	LOC643623	137	125985498	126051364	1000	241.895	0.167832	rs12527010	0.08771		100000	1054.4	0.00370996	rs2226158	0.0003733	0.00123438
5	EBF1	501	158112922	158536788	100000	1699.76	0.00100999	rs12153593	0.0001282		1000	554.468	0.320679	rs12153593	0.02056	0.00123506
10	MIR938	81	29881192	29901275	10000	184.52	0.0589941	rs4083633	0.004319		10000	250.099	0.0169983	rs2488684	0.002566	0.00125195
14	LINC00618	45	97399915	97421731	100000	314.224	0.00106999	rs58881967	0.0001689		1000	49.3088	0.315684	rs12886546	0.05803	0.00125245
12	SNORD59A	15	57028810	57048885	10000	53.7585	0.0484952	rs67046307	0.02093		10000	78.6258	0.0213979	rs11171916	0.01759	0.00125514
1	SLC44A5	674	75657815	76086799	1000	966.131	0.16983	rs17096398	0.02892		100000	2317.52	0.00373996	rs595895	0.0005868	0.00126056
12	SNORD59B	16	57027463	57047538	10000	55.2397	0.0514949	rs67046307	0.02093		10000	83.8041	0.020098	rs11171916	0.01759	0.00126116
1	IPO9	88	201788287	201863422	1000	148.025	0.135864	rs72742060	0.02001		100000	309.824	0.00542995	rs6701026	0.001648	0.00126151
3	GCSAM	45	111829687	111862152	1000	78.3717	0.155844	rs77653263	0.02565		100000	211.207	0.00435996	rs13314268	0.0001837	0.00126643
1	RHOU	170	228770393	228892416	10000	563.037	0.009999	rs12082771	0.0008559		1000	314.116	0.0909091	rs114589865	0.001343	0.00127704
14	OR4E2	38	22123296	22144238	10000	97.9183	0.049895	rs139160011	0.00237		10000	149.284	0.0211979	rs12436422	0.006167	0.00128056
19	LRRC8E	43	7943389	7976908	1000000	244.386	0.000614999	rs2303699	0.000177		1000	37.9922	0.401598	rs7257265	0.1106	0.00128541
5	LINC00491	147	101934195	102017168	10000	688.976	0.00979902	rs2657433	0.001096		1000	322.968	0.0929071	rs2657433	0.03392	0.00128716
16	ITFG1	16	47179297	47505015	100000	90.5811	0.00874991	rs11863453	0.002399		1000	38.1538	0.100899	rs35514741	0.04754	0.00128991
3	KLHDC8B	17	49199017	49223919	100000	98.296	0.00655993	rs4499638	0.0001874		1000	40.3212	0.124875	rs11713297	0.08093	0.00131771
2	MIR548F2	24	213280986	213301084	1000	44.8039	0.142857	rs73987402	0.01286		100000	121.398	0.00538995	rs13393577	0.001174	0.00133323
7	MRPS17	35	56009610	56033033	10000	83.6489	0.0554945	rs74200038	0.00859		10000	109.085	0.019698	rs12671091	0.01597	0.00133619
1	POLR3GL	5	145446235	145480387	1000	10.1648	0.150849	rs704984	0.08253		100000	38.9017	0.00497995	rs704984	0.00181	0.00134294
11	TRIM64C	46	49065265	49090664	10000	124.795	0.0631937	rs2727029	0.02264		10000	194.878	0.0169983	rs2727029	0.009183	0.00134386
5	C5orf22	92	31522372	31565165	100000	319.332	0.00789992	rs12658729	0.001075		1000	162.867	0.112887	rs10520987	0.01445	0.00135295
11	TMEM80	68	685590	715028	1000	113.623	0.133866	rs10794330	0.006425		100000	257.98	0.00609994	rs7123677	0.001659	0.00135383
17	SNX11	84	46174919	46210105	1000000	663.53	0.000249	rs7225865	6.296e-07		1000	49.3624	0.563437	rs8080662	0.1551	0.00135495
16	MIR6863	97	56928175	56948265	10000	317.973	0.0246975	rs79736754	0.002295		10000	236.329	0.0462954	rs955513	0.03221	0.00136201
5	C5orf30	53	102584441	102624361	1000000	697.461	9.09999e-05	rs402962	2.278e-05		1000	12.2202	0.746254	rs10079088	0.2801	0.00136769
22	RFPL3	121	32740871	32767148	100000	551.743	0.00882991	rs2899185	0.002546		1000	260.928	0.105894	rs5754018	0.04978	0.00137246
14	MIR4707	18	23416158	23436238	100000	150.152	0.00136999	rs2295687	0.000789		1000	19.8904	0.302697	rs2295686	0.1952	0.00138501
18	BCL2	286	60780578	60996613	1000	381.934	0.161838	rs7242542	0.007583		100000	685.331	0.00462995	rs2850762	0.001804	0.00138803
16	SLC12A3	204	56889118	56959762	10000	586.636	0.0133987	rs112589566	0.001799		1000	397.619	0.0789211	rs77524921	0.008068	0.00139013
13	CDC16	98	114990361	115048150	1000	59.2948	0.568432	rs9525312	0.02565		1000000	767.261	0.000253	rs3752105	0.0003635	0.00139144
12	HOXC8	11	54392889	54416545	1000000	142.418	3.3e-05	rs56154542	3.874e-06		1000	0.735456	0.938062	rs56154542	0.6989	0.00139193
14	SPTLC2	295	77962339	78093110	10000	633.979	0.0328967	rs7155602	0.00466		10000	711.489	0.0361964	rs7145694	0.001081	0.00139632
3	ARHGEF3-AS1	101	56964067	57004880	10000	332.593	0.0388961	rs142046236	0.009459		10000	379.516	0.0306969	rs115248538	0.003141	0.00140212
10	ATRNL1	461	116843123	117718509	100000	1779.5	0.00288997	rs714849	4.588e-05		1000	614.541	0.212787	rs2532726	0.01906	0.00140576
1	ASCL5	56	201073080	201094500	100000	270.416	0.00216998	rs1325313	0.0007052		1000	73.0866	0.246753	rs942702	0.0243	0.00140884
6	FYN	438	111971534	112204655	10000	1125.57	0.0248975	rs12191154	5.498e-05		10000	988.869	0.0475952	rs9387034	0.001687	0.00140963
22	LIMK2	90	31598249	31686066	1000	193.809	0.0819181	rs737809	0.01019		10000	306.226	0.0129987	rs13158	0.002681	0.00141122
14	LOC101926933	55	23388817	23433901	100000	473.406	0.00168998	rs2295687	0.000789		1000	68.5434	0.27972	rs112338068	0.1827	0.00141975
1	HIPK1	80	114461995	114530491	1000000	419.347	0.000947999	rs7551215	1.186e-06		1000	79.8974	0.360639	rs3789614	0.02343	0.00142367
1	MIR3620	17	228274963	228295042	10000	51.7258	0.0469953	rs2295995	0.02344		10000	58.5232	0.0256974	rs822725	0.002371	0.00143215
5	LOC101927934	41	133832242	133854921	10000	142.31	0.00949905	rs4958242	0.001394		1000	77.4174	0.104895	rs10434786	0.00351	0.0014387
10	AIFM2	77	71862022	71902690	1000	138.166	0.0709291	rs7893137	0.002952		10000	201.312	0.0159984	rs10999138	0.009024	0.00143949
1	MIR6739	23	201822500	201842575	1000	45.0551	0.10989	rs41300871	0.03263		10000	81.7041	0.00889911	rs1495840	0.004455	0.00144045
6	LOC101928516	629	74769166	75410443	100000	1691.22	0.00388996	rs2788978	8.084e-05		1000	853.129	0.184815	rs2485074	0.002887	0.00144568
17	CEP112	448	63621657	64198212	1000000	2770.36	6.89999e-05	rs9909246	2.08e-06		1000	249.498	0.816184	rs2287242	0.01356	0.00144855
11	WT1	193	32399321	32467081	10000	725.061	0.0107989	rs5030193	0.0001444		1000	415.8	0.0969031	rs7943101	0.004923	0.00145851
5	CMBL	122	10267706	10318168	10000	250.02	0.0670933	rs73052326	0.006154		10000	352.111	0.0177982	rs28631434	0.0006027	0.00148686
1	LIX1L	6	145467066	145511669	1000	10.2474	0.161838	rs704984	0.08253		100000	39.7522	0.00508995	rs704984	0.00181	0.00148904
14	PRMT5	43	23379719	23408794	100000	368.324	0.00224998	rs34344888	0.001913		1000	56.8591	0.252747	rs112338068	0.1827	0.0014939
20	SOX18	2	62669078	62690979	100000	17.2753	0.00172998	rs1999708	0.001866		1000	2.09997	0.287712	rs145912557	0.2859	0.00150279
18	FAM69C	96	72092962	72134503	1000	130.798	0.188811	rs4892217	0.02035		100000	280.303	0.00395996	rs7233849	0.0003144	0.00150545
12	PTGES3	30	57047124	57092192	10000	94.633	0.0667933	rs2958153	0.01861		10000	158.376	0.0182982	rs7309526	0.01338	0.00151534
2	SNORA36C	30	69737176	69757303	1000	33.6345	0.315684	rs6748361	0.04081		100000	163.763	0.00142999	rs2276689	0.0001979	0.00151776
7	GBAS	104	56022269	56077875	10000	261.661	0.0342966	rs2289062	0.004539		10000	262.832	0.0379962	rs4535700	0.01319	0.00151927
18	KCNG2	144	77613667	77669816	1000	247.479	0.114885	rs3809929	0.006053		100000	535.138	0.00893991	rs112526506	0.0004994	0.00152105
22	MB	84	35992810	36029401	100000	425.347	0.00429996	rs4497964	0.0002481		1000	131.444	0.181818	rs4140603	0.02781	0.0015228
13	LINC00545	50	31446698	31467532	1000	91.1537	0.128871	rs213607	0.03658		100000	180.288	0.00756992	rs73165037	0.0001257	0.00152704
8	GINS4	76	41376724	41412565	10000	182.526	0.0447955	rs59922816	0.004718		10000	222.643	0.0290971	rs117293920	0.002106	0.00152881
16	CLEC16A	539	11028344	11286046	100000	1967.66	0.00480995	rs3087876	0.0001553		1000	796.191	0.171828	rs12930373	0.00454	0.00153899
1	SHISA4	24	201847796	201871715	1000	40.2004	0.166833	rs3738289	0.02881		100000	89.1318	0.00511995	rs72742100	0.0004636	0.0015532
22	PLXNB2	7	50703407	50756001	1000000	58.0064	0.000462	rs2076139	0.0004432		1000	5.32296	0.497502	rs117291362	0.1519	0.00155871
7	TBRG4	75	45129698	45161346	10000	183.841	0.050195	rs1898965	0.005221		10000	217.861	0.0264974	rs9791740	0.0008034	0.00157002
5	LOC101928569	111	57393458	57428168	100000	457.407	0.00799992	rs11743580	0.002315		1000	201.457	0.127872	rs79279773	0.05248	0.00157912
7	CHCHD2	64	56159265	56184187	10000	190.372	0.0278972	rs59808952	0.009095		10000	149.404	0.0484952	rs2331180	0.005867	0.00158959
17	SLC35G6	79	7374720	7396383	1000000	550.683	0.000637999	rs9890935	0.0001292		1000	69.6447	0.44955	rs8069501	0.0829	0.00159193
11	FCHSD2	123	72537789	72863143	1000	209.692	0.168831	rs7925928	0.01943		100000	529.592	0.00518995	rs7116176	0.0003454	0.00159236
6	TFAP2B	67	50776438	50825326	100000	252.341	0.00729993	rs66462826	0.0007779		1000	116.576	0.136863	rs1569777	0.03023	0.00159438
1	GOLPH3L	121	150608700	150679672	1000	50.8313	0.644356	rs11204701	0.1498		1000000	1317.45	0.000209	rs56174820	7.464e-05	0.00159773
1	LRRC8C	136	90088643	90195094	1000	129.579	0.380619	rs6698273	0.1474		1000000	916.547	0.000993999	rs1934044	4.376e-05	0.00159965
13	UPF3A	59	115037058	115081291	1000	35.4557	0.575425	rs7320104	0.1785		1000000	498.65	0.00031	rs9590507	0.0002518	0.00160734
2	IL1B	30	113577336	113604356	100000	132.809	0.00408996	rs7596684	7.706e-05		1000	45.7096	0.195804	rs13032029	0.02368	0.00161522
3	MIR6872	6	50300666	50320728	100000	45.734	0.00231998	rs9839427	0.000583		1000	8.52631	0.263736	rs6776145	0.08045	0.00161984
2	LOC101927907	195	77203090	77246914	10000	561.74	0.0458954	rs7355718	0.004802		10000	567.275	0.030397	rs17013615	0.009638	0.00162821
10	NKX1-2	32	126125997	126148550	1000	71.8351	0.0909091	rs7078803	0.01123		10000	142.91	0.0134987	rs61861881	0.004843	0.00162923
8	NRG1-IT1	169	31873251	32006993	100000	707.174	0.00280997	rs1481738	0.0016		1000	213.688	0.241758	rs10097567	0.01209	0.00163877
3	MIR885	46	10426172	10446246	1000	100.58	0.0719281	rs1438169	0.0001736		10000	139.793	0.0183982	rs1438169	0.003133	0.00164372
11	EPS8L2	64	696119	737727	10000	139.002	0.0481952	rs10902210	0.005802		10000	152.583	0.0291971	rs11246269	0.004002	0.00164605
17	LINC00324	26	8113947	8137361	10000	102.673	0.0122988	rs7219636	0.00486		1000	56.8001	0.0989011	rs142913941	0.02858	0.00165659
16	ZNF843	16	31436884	31464348	10000	42.802	0.0393961	rs62051543	0.008815		10000	46.3365	0.0363964	rs4889659	0.008421	0.00166098
10	NKX6-2	13	134588319	134609537	1000000	161.295	0.000209	rs7918495	6.097e-05		1000	3.51313	0.658342	rs2246580	0.5273	0.00167014
3	FSTL1	144	120103060	120179918	10000	291.217	0.0776922	rs2700263	0.008748		10000	433.133	0.0170983	rs7639144	0.009581	0.00167495
1	ARF1	26	228260360	228296913	10000	74.17	0.049595	rs2295995	0.02344		10000	81.1007	0.0289971	rs849749	0.002074	0.00168205
6	ALDH8A1	73	135228527	135281260	100000	438.528	0.00188998	rs1028314	0.0001521		1000	84.1675	0.302697	rs4646871	0.0503	0.00171802
19	KLF16	58	1842397	1873564	1000	125.272	0.0999001	rs56289648	0.01086		10000	216.912	0.0126987	rs56289648	0.0003022	0.00171887
7	SUMF2	75	56121916	56158365	10000	183.227	0.0425957	rs13223519	0.004133		10000	197.079	0.0349965	rs13226699	0.02751	0.00172433
14	LINC00639	292	39208542	39396086	100000	961.385	0.00547995	rs12888917	0.003681		1000	432.147	0.174825	rs7151246	0.003841	0.00173144
17	ZBTB4	117	7352684	7397568	1000000	731.529	0.000615999	rs9890935	0.0001292		1000	102.805	0.47952	rs2302762	0.05758	0.00174207
17	GP1BA	37	4825591	4848325	1000	77.8477	0.0769231	rs1567238	0.007304		10000	122.919	0.0181982	rs11078540	0.003498	0.00174666
22	RFPL3S	146	32745892	32777251	10000	645.662	0.00929907	rs2899185	0.002546		1000	288.577	0.126873	rs5754018	0.04978	0.0017585
11	MIRLET7A2	40	122007229	122027301	10000	107.231	0.039796	rs669744	0.001817		10000	112.463	0.0383962	rs513069	0.01243	0.00176228
21	ZNF295-AS1	80	43419302	43455029	10000	181.442	0.0355964	rs220208	0.00915		10000	180.002	0.0430957	rs1788355	0.009188	0.00177098
10	CASC10	6	21773420	21796213	1000000	49.2743	0.000772999	rs11012725	0.0001889		1000	3.45753	0.446553	rs11012725	0.4026	0.00177431
6	HBS1L	201	135271516	135386036	100000	1295.44	0.00411996	rs11758774	0.000743		1000	287.192	0.20979	rs76344333	0.02736	0.00177628
12	BAZ2A	22	56979379	57040163	10000	66.9224	0.0587941	rs941208	0.009748		10000	97.7291	0.0255974	rs10450	0.01489	0.00178021
1	LOC440700	81	165657986	165689199	1000	122.829	0.154845	rs3753893	0.03627		100000	422.977	0.00699993	rs12027066	0.0007998	0.00179041
11	ABCG4	40	119009749	119043374	10000	143.207	0.0250975	rs56230940	0.005145		10000	102.085	0.060294	rs56230940	0.02036	0.0017942
3	GNAI2	26	50254119	50306786	100000	112.789	0.00741993	rs9839427	0.000583		1000	46.103	0.14985	rs4547694	0.0179	0.00179864
17	ENO3	35	4844383	4870426	10000	86.7771	0.039596	rs1567238	0.007304		10000	88.8108	0.039596	rs238248	0.004717	0.00180504
22	PARVG	194	44558835	44614349	10000	387.176	0.0414959	rs139221	0.002891		10000	398.224	0.0379962	rs9614363	0.0006423	0.00181503
3	CRYBG3	137	97530883	97673830	10000	392.553	0.0468953	rs148287971	0.006294		10000	434.03	0.0335966	rs34242266	6.323e-05	0.00182042
7	PHKG1	76	56137975	56170689	10000	195.153	0.0376962	rs13223519	0.004133		10000	188.075	0.0421958	rs59808952	0.02559	0.00183032
20	SPTLC3	502	12979626	13157411	100000	1442.48	0.00661993	rs35291215	0.0002897		1000	733.694	0.163836	rs6041922	0.000235	0.00183885
6	SPATS1	83	44300396	44354904	1000	123.983	0.200799	rs114657537	0.02953		100000	356.016	0.00471995	rs9367193	0.0002115	0.00185068
1	NDUFS2	49	161159104	161194184	10000	145.165	0.0144986	rs67857806	0.003096		1000	91.1385	0.0969031	rs5082	0.01535	0.00185111
5	MAPK9	188	179650594	179729071	100000	607.259	0.00624994	rs6877489	0.0001183		1000	270.795	0.170829	rs730688	0.003062	0.00185449
16	LMF1	145	893634	1041318	1000	331.28	0.104895	rs7404696	0.008052		10000	778.138	0.0130987	rs11859028	0.003101	0.00185982
15	CYP19A1	280	51490253	51640795	1000	489.283	0.118881	rs2414096	0.01098		10000	916.8	0.0109989	rs16964178	0.003056	0.0018616
1	CELA3B	40	22293417	22325847	1000	73.0412	0.128871	rs4466621	0.007305		10000	195.927	0.00989901	rs10917079	2.954e-05	0.00187981
9	TOMM5	30	37578411	37602636	10000	85.5419	0.0532947	rs10758442	0.004928		10000	114.073	0.030397	rs10814581	0.002966	0.00188193
3	PRKAR2A-AS1	9	48875369	48899415	10000	46.6015	0.0160984	rs9830636	0.01152		1000	25.6451	0.0909091	rs11708022	0.04374	0.00188238
6	MIR3662	35	135290475	135310570	100000	198.88	0.00568994	rs4580893	0.001182		1000	56.9888	0.182817	rs76344333	0.02736	0.00188253
7	TMEM168	39	112392436	112440478	1000	39.6795	0.332667	rs1227192	0.02458		100000	334.434	0.00175998	rs7803405	0.001231	0.00188468
16	HP	41	72078507	72104955	1000	64.7779	0.191808	rs7185840	0.05404		100000	235.153	0.00526995	rs7199261	0.003904	0.00189087
20	GATA5	9	61028552	61061026	1000	8.27619	0.394605	rs7344065	0.1222		100000	68.7608	0.00117999	rs8125731	0.001055	0.00189229
3	FBXO40	138	121302169	121359139	1000	214.144	0.131868	rs3772130	0.003952		10000	376.765	0.00969903	rs4676730	0.001291	0.00190004
16	MT1DP	99	56667598	56688853	1000	139.496	0.216783	rs1610214	0.03051		100000	403.417	0.00426996	rs7191779	0.000757	0.00190231
3	ROPN1B	67	125678027	125712296	1000	54.9008	0.468531	rs58043886	0.08378		1000000	411.628	0.000757999	rs6790101	4.615e-05	0.00190257
7	HIPK2	176	139236315	139487693	1000	364.079	0.0729271	rs28469460	7.168e-05		10000	441.12	0.0214979	rs9718393	0.003853	0.00190322
1	PFDN2	38	161060345	161097866	10000	101.616	0.0416958	rs77584890	0.01077		10000	102.165	0.039796	rs4656984	0.01128	0.00190326
1	SPRR2B	72	153032717	153054084	10000	295.825	0.0211979	rs387930	0.01103		1000	184.011	0.0739261	rs6689591	0.005371	0.00190708
2	METAP1D	140	172854803	172955587	1000	265.677	0.0819181	rs13013988	0.001168		10000	417.434	0.0186981	rs10201053	0.001583	0.0019086
4	SHROOM3	693	77346252	77714405	1000	1086.76	0.0849151	rs10017318	0.0004511		10000	1552.61	0.0178982	rs4482792	0.0007626	0.00191113
9	WDR34	45	131385939	131429129	100000	253.077	0.00576994	rs7038602	0.002369		1000	76.7104	0.183816	rs7027873	0.05549	0.00191499
6	DYNLT1	34	159047506	159075818	1000	82.589	0.0739261	rs4708801	0.03894		10000	138.34	0.0213979	rs9364985	0.006218	0.00192239
7	RPS2P32	25	23520006	23541031	10000	89.9297	0.0161984	rs62468797	0.008736		1000	49.3213	0.0929071	rs7776572	0.04787	0.00193665
7	TBX20	147	35232041	35303711	100000	878.362	0.00493995	rs1362208	0.002046		1000	225.142	0.202797	rs62464694	0.02234	0.0019372
17	SLC25A11	33	4830425	4853462	1000	64.165	0.113886	rs1567238	0.007304		10000	115.829	0.0122988	rs11078540	0.003498	0.00193776
8	ZC3H3	256	144509824	144633620	10000	738.68	0.0155984	rs402011	0.001667		1000	468.595	0.0959041	rs11780582	0.008529	0.00194298
10	INPP5A	186	134341352	134606984	1000000	1235.76	0.000577999	rs7918495	6.097e-05		1000	127.477	0.521479	rs2819713	0.08763	0.00194482
1	LOC149373	54	231309844	231333373	1000	35.0208	0.66034	rs9431950	0.06774		1000000	327.61	0.00027	rs41304012	0.0002955	0.00194855
22	TUBGCP6	59	50646117	50693400	1000000	391.751	0.000138	rs11703226	2.883e-05		1000	27.9821	0.787213	rs9617119	0.2184	0.00194982
12	P2RX2	67	133185365	133208972	100000	310.458	0.00688993	rs5745031	0.0008089		1000	114.428	0.167832	rs7966242	0.05191	0.0019513
1	HORMAD1	77	150660534	150703364	1000	29.8328	0.649351	rs11204701	0.1498		1000000	831.792	0.000288	rs2275236	0.0001042	0.00195478
14	TECPR2	315	102819299	102978818	10000	781.107	0.0594941	rs3742445	0.002018		10000	1019.61	0.0284972	rs2296145	0.001225	0.00197964
8	MFHAS1	348	8631998	8761131	100000	1624.63	0.00134999	rs11249891	0.0001017		1000	351.545	0.384615	rs13276909	0.04468	0.00198114
11	WT1-AS	94	32447284	32471620	10000	319.155	0.0177982	rs1799925	0.000578		1000	207.729	0.0889111	rs61889251	0.003454	0.0019972
21	MIR3197	23	42529483	42549556	1000	32.7034	0.230769	rs28656880	0.008692		100000	112.15	0.00411996	rs734757	0.0005903	0.00201407
12	LOC101927922	185	68313014	68373797	10000	571.43	0.0212979	rs2079582	0.0001757		10000	405.68	0.0776922	rs10878702	0.0272	0.00201546
3	RUVBL1	63	127789799	127852671	100000	387.268	0.00273997	rs10934848	5.7e-06		1000	76.5025	0.284715	rs7432937	0.01626	0.00202276
7	NPY	75	24313806	24341484	1000	154.624	0.0759241	rs16472	0.0004277		10000	213.829	0.0221978	rs4719763	0.004145	0.00203856
11	OR4A47	48	48500344	48521274	10000	131.86	0.0411959	rs1945183	0.01846		10000	133.849	0.0433957	rs7395662	0.01453	0.00204027
3	C3orf52	89	111795181	111847073	1000	217.364	0.0809191	rs340151	0.02266		10000	333.285	0.0206979	rs340172	0.0002919	0.0020522
19	MAP3K10	47	40687650	40731482	100000	198.528	0.00846992	rs56694147	0.002408		1000	77.9736	0.153846	rs60568017	0.01275	0.00205225
17	PLD2	43	4700395	4736727	1000	63.6969	0.202797	rs7212512	0.03356		100000	217.069	0.00534995	rs80020294	0.002279	0.00205235
8	SPATC1	6	145076581	145112015	10000	26.8531	0.0311969	rs7001174	0.02405		10000	21.6134	0.0569943	rs11136252	0.04863	0.00205643
2	LOC101927661	95	67430539	67481706	100000	287.471	0.00343997	rs10193800	0.0003811		1000	118.09	0.257742	rs79931023	0.01058	0.00205987
17	CAMTA2	81	4861286	4900960	10000	207.501	0.0335966	rs55988055	0.01831		10000	187.638	0.0533947	rs238229	0.006405	0.00206247
4	INTU	92	128544086	128647934	1000	148.841	0.175824	rs1903106	0.04438		100000	438.466	0.00689993	rs35875874	0.001869	0.00206817
11	LINC00167	44	129862518	129885381	1000	85.5168	0.145854	rs66874810	0.01764		10000	225.525	0.00929907	rs73024833	0.006991	0.00206895
16	FA2H	206	74736855	74818729	10000	358.373	0.0660934	rs241380	0.000876		10000	470.582	0.0265973	rs2240251	0.01047	0.00206906
6	LOC100507462	116	139036347	139104816	1000	224.54	0.0819181	rs74857556	0.01448		10000	314.014	0.0205979	rs6927344	0.006061	0.00207012
11	PANX1	131	93852093	93925137	10000	334.599	0.0425957	rs10831167	0.01043		10000	301.69	0.0426957	rs1046173	0.003584	0.00207295
1	RHCE	23	25678739	25757363	100000	180.038	0.00489995	rs74937936	0.003433		1000	33.2106	0.214785	rs926438	0.1256	0.00207422
2	TEX37	83	88814168	88839103	100000	448.714	0.00186998	rs57603945	0.0006009		1000	89.8812	0.345654	rs114845786	0.02575	0.00207821
20	LINC00176	8	62655696	62681315	100000	66.6832	0.00178998	rs3829704	0.0008881		1000	7.2108	0.352647	rs145912557	0.2859	0.00208143
19	TTC9B	22	40711964	40734306	10000	89.0885	0.0120988	rs7260249	0.007677		1000	43.985	0.122877	rs8113426	0.01535	0.00208348
12	ANKLE2	123	133292252	133348474	1000000	580.627	0.000660999	rs75348182	0.0001694		1000	100.444	0.518482	rs7959269	0.03723	0.00208863
16	COX6A2	9	31429051	31449749	10000	22.5125	0.0509949	rs62051543	0.008815		10000	24.6957	0.0357964	rs62051544	0.02928	0.00208955
1	MRPL9	47	151722122	151746040	1000	79.9769	0.166833	rs4845542	0.04951		100000	182.805	0.00765992	rs7521817	0.001668	0.00209703
22	PIK3IP1	43	31667578	31698520	1000	63.464	0.210789	rs5753550	0.009935		100000	164.426	0.00514995	rs11704523	0.004381	0.00209822
3	ALDH1L1-AS1	85	125812482	125836912	1000	56.1749	0.632368	rs6792028	0.06257		1000000	485.168	0.000357	rs4646761	0.0001359	0.00210064
3	CCDC36	44	49225860	49305537	10000	237.783	0.00959904	rs6795756	0.0002692		1000	86.0415	0.144855	rs9990153	0.09346	0.00210293
3	MIR567	48	111821647	111841745	10000	126.739	0.0685931	rs77653263	0.02565		10000	186.946	0.0262974	rs340172	0.0002919	0.00212657
6	FAM46A	35	82445446	82472428	100000	121.323	0.00674993	rs13200707	0.000996		1000	50.4512	0.182817	rs194616	0.01566	0.00213519
17	WNT9B	74	44918967	44964437	10000	267.308	0.0155984	rs4968281	0.002509		1000	151.287	0.104895	rs78744673	0.07339	0.00214147
1	APOA2	38	161182082	161203418	10000	125.889	0.0115988	rs67857806	0.003096		1000	64.2547	0.12987	rs4073054	0.006878	0.00214632
5	AGXT2	174	34988205	35058240	1000	217.452	0.240759	rs6892674	0.004043		100000	567.696	0.00416996	rs4538595	0.0005838	0.00214934
9	PTCH1	138	98195263	98289247	1000	321.39	0.102897	rs28491365	0.006025		10000	459.239	0.0160984	rs28372466	0.001627	0.00215153
22	TRABD	82	50614359	50648027	100000	343.926	0.00262997	rs6010202	4.543e-05		1000	91.853	0.304695	rs9617115	0.0398	0.00216718
6	TMEM181	204	158947467	159066467	1000	436.356	0.0809191	rs4709237	0.003778		10000	716.716	0.0220978	rs4709221	0.000295	0.00216876
5	ERGIC1	251	172251222	172389688	100000	695.419	0.00364996	rs487684	0.002656		1000	309.57	0.25974	rs12188901	0.003375	0.00216937
3	IFRD2	10	50315162	50340026	100000	45.645	0.00866991	rs138558275	0.003323		1000	16.9543	0.158841	rs1076872	0.06057	0.0021701
15	SMAD3	318	67348194	67497533	1000000	910.566	0.000898999	rs7173811	5.675e-05		1000	298.271	0.476523	rs62005979	0.01736	0.00217742
4	LOC285484	50	6192459	6245663	1000	103.194	0.0849151	rs79801042	0.001276		10000	151.292	0.0209979	rs16838435	0.0007445	0.00218418
16	MT1F	93	56681854	56703215	1000	159.93	0.143856	rs1811679	0.03544		10000	313.72	0.010199	rs7191779	0.000757	0.00218557
1	BCAN	33	156601739	156639324	10000	95.223	0.0252975	rs6700323	0.007458		1000	76.1457	0.0729271	rs2236601	0.02612	0.00218787
20	L3MBTL1	94	42126319	42180535	1000	92.2627	0.384615	rs75136370	0.07108		100000	452.891	0.00157998	rs3205	1.569e-05	0.0021933
16	ITGAX	47	31356454	31404318	1000	79.9545	0.127872	rs7190997	0.003029		10000	198.956	0.0121988	rs11574631	0.003645	0.00219385
2	ST3GAL5	166	86056270	86126157	1000	296.012	0.135864	rs80314515	0.02016		10000	662.646	0.0111989	rs12992339	0.0009375	0.00219915
3	WDR6	6	49034636	49063386	10000	29.6232	0.0149985	rs6772452	0.009189		1000	13.7779	0.110889	rs6446205	0.08848	0.00220491
2	ASB1	139	239325625	239370891	100000	492.263	0.00752992	rs7601182	0.0002687		1000	214.499	0.175824	rs55740938	0.02073	0.00220711
20	LOC149950	58	31165280	31206694	100000	310.285	0.00161998	rs56827178	0.0009086		1000	58.4743	0.382617	rs2889678	0.02125	0.00221107
5	MIER3	110	56205428	56257954	100000	528.969	0.00524995	rs252897	0.0007549		1000	155.436	0.217782	rs7726354	0.00803	0.00221913
3	RBP2	88	139161725	139205352	10000	315.361	0.0157984	rs4683464	0.00336		1000	189.597	0.107892	rs78684868	0.01307	0.00223123
15	TLN2	295	62929509	63146829	10000	567.787	0.0415958	rs8041322	0.005619		10000	542.317	0.0472953	rs12904153	0.01074	0.00223169
6	PSORS1C1	430	31072607	31117869	1000	565.083	0.212787	rs9295951	0.0003522		100000	1250.87	0.00552994	rs3130561	0.0001873	0.00223578
17	CA4	9	58217301	58246906	10000	31.2069	0.0259974	rs8079003	0.006242		1000	22.1163	0.0729271	rs10853018	0.05322	0.00223987
3	LSMEM2	9	50306517	50335545	100000	45.3924	0.00707993	rs138558275	0.003323		1000	15.0118	0.184815	rs1076872	0.06057	0.00224187
17	SRCIN1	92	36676258	36772183	1000	90.4412	0.380619	rs2471631	0.02268		100000	420.168	0.00167998	rs11079046	0.0004107	0.0022455
1	FCER1G	38	161175086	161199038	100000	123.583	0.00899991	rs67857806	0.003096		1000	61.1097	0.160839	rs5082	0.01535	0.00226597
6	CCDC28A	66	139084656	139124456	1000	115.367	0.120879	rs7746731	0.01892		10000	252.291	0.0137986	rs73572777	0.0058	0.00226976
1	SKINTL	83	48557386	48658100	100000	378.975	0.00734993	rs214184	0.0006186		1000	125.468	0.182817	rs11205442	0.02158	0.00227413
1	UHMK1	100	162456963	162509419	1000	276.415	0.0789211	rs12142144	0.01316		10000	367.657	0.0240976	rs12086856	0.005061	0.00227483
8	DOCK5	398	25032286	25280619	10000	748.314	0.0458954	rs113990692	0.001441		10000	797.856	0.0438956	rs112880266	0.002248	0.00228043
7	SNORA5A	49	45133947	45154081	10000	132.462	0.0408959	rs1898965	0.005221		10000	126.37	0.0493951	rs6955183	0.01795	0.00228898
3	C3orf65	18	185421039	185445955	1000	25.3859	0.223776	rs17826758	0.03441		100000	97.2309	0.00522995	rs6777038	0.0001347	0.00229245
5	HEXB	206	73925847	74027113	100000	705.633	0.00102999	rs820826	0.0006604		1000	196.107	0.467532	rs1696982	0.06988	0.00229429
10	HIF1AN	67	102285640	102323681	10000	287.542	0.0338966	rs74210981	0.02537		10000	213.549	0.0592941	rs2489037	0.006622	0.00230139
3	KBTBD12	160	127631901	127716514	100000	592.652	0.00412996	rs1549874	1.285e-05		1000	191.853	0.254745	rs7628097	0.02181	0.00230316
5	DCP2	111	112302406	112367892	10000	294.859	0.0466953	rs2052484	0.002994		10000	329.498	0.0436956	rs33551	0.001542	0.00230779
3	P4HTM	9	49017340	49054581	10000	46.9177	0.0158984	rs6772452	0.009189		1000	21.9587	0.110889	rs6446205	0.08848	0.00231087
1	C1orf180	44	85083912	85110703	1000	60.6966	0.218781	rs150942445	0.0206		100000	185.398	0.00553994	rs4907086	0.002773	0.00232027
17	SLC16A6	73	66253166	66297405	10000	222.354	0.0193981	rs73351349	0.004283		1000	143.716	0.0959041	rs8080714	0.01568	0.00232426
3	BPESC1	59	138813026	138854005	10000	150.878	0.0434957	rs2737737	0.001565		10000	146.528	0.0472953	rs663729	0.003241	0.00232565
1	MRTO4	99	19568074	19596622	1000	203.302	0.0749251	rs6665756	0.02437		10000	294.283	0.0263974	rs4481877	0.002625	0.00233248
7	IGFBP3	26	45941843	45970871	10000	58.6215	0.0554945	rs77059385	0.005977		10000	67.4134	0.0369963	rs56142291	0.02634	0.00233479
19	AP2S1	8	47331422	47364203	10000	30.5152	0.019598	rs311358	0.0001075		1000	17.7774	0.0959041	rs415530	0.04706	0.00234404
11	DEAF1	184	634224	705740	1000	320.29	0.128871	rs10794330	0.006425		10000	629.951	0.0131987	rs80190876	0.001383	0.00235477
13	TMTC4	155	101246089	101337189	1000	263.088	0.136863	rs9518115	0.02827		10000	554.294	0.0120988	rs2786939	0.001807	0.00235533
10	MIR1915	5	21775490	21795570	100000	37.7728	0.00107999	rs11012725	0.0001889		1000	3.01582	0.467532	rs11012725	0.4026	0.00236319
3	SLC25A20	28	48884355	48946426	10000	125.611	0.0215978	rs4974084	0.004538		1000	74.4532	0.0899101	rs11708022	0.04374	0.00237404
17	CBX1	111	46137413	46188883	1000000	713.042	0.000622999	rs4794447	0.0001631		1000	72.7417	0.57043	rs6847	0.1479	0.00239729
12	OR6C4	13	55935010	55955940	1000	33.9513	0.0749251	rs7297323	0.05932		10000	47.7966	0.0273973	rs7133826	0.01265	0.00240833
18	TGIF1	77	3401924	3468406	100000	239.309	0.00789992	rs387462	0.0003196		1000	112.11	0.183816	rs4798093	0.06096	0.00241534
17	POLR2A	166	7377697	7427935	1000000	1061.01	0.000835999	rs9890935	0.0001292		1000	127.953	0.519481	rs7224988	0.0574	0.00241893
12	MIR6757	27	53440727	53460796	1000	41.324	0.195804	rs7304594	0.04538		100000	116.751	0.00713993	rs34029821	0.000955	0.0024237
7	SFRP4	151	37935534	37966525	100000	552.85	0.00416996	rs56270138	0.002211		1000	193.453	0.263736	rs35681117	0.005631	0.00243027
17	MIR635	38	66410591	66430689	1000000	192.588	0.000296	rs62085919	0.0001668		1000	24.4304	0.717283	rs12453629	0.0215	0.00243963
11	SCN2B	78	118023518	118057337	10000	246.251	0.0217978	rs637737	0.009783		1000	160.182	0.0919081	rs688587	0.006449	0.00244811
19	MRPL34	49	17406476	17427652	1000	115.439	0.0739261	rs3826700	0.02634		10000	167.828	0.0283972	rs34641950	0.01132	0.00245061
1	MIR4695	2	19199695	19219769	10000	10.3835	0.0210979	rs28666920	0.02069		1000	6.27895	0.0949051	rs28666920	0.07469	0.00246426
10	MIR1296	31	65122716	65142808	100000	160.908	0.00364996	rs10822163	0.004105		1000	37.145	0.285714	rs2393967	0.1086	0.00247403
3	MIR6890	10	49127286	49147347	10000	44.5334	0.020198	rs3212	0.00177		1000	25.1007	0.0989011	rs34326553	0.08905	0.00248299
20	ZNF133	88	18258926	18307640	100000	429.3	0.00127999	rs2252090	2.093e-05		1000	76.386	0.452547	rs2843443	0.0366	0.00248982
7	SNORA5C	49	45134504	45154641	10000	125.095	0.0457954	rs1898965	0.005221		10000	125.751	0.0485951	rs6955183	0.01795	0.00250189
19	ICAM1	28	10371516	10407291	1000000	186.309	0.000574999	rs17852402	0.0001182		1000	17.5701	0.599401	rs2569703	0.142	0.00250737
11	CATSPER1	54	65774222	65803988	1000	110.531	0.0829171	rs72932605	0.008903		10000	140.977	0.0254975	rs34123790	0.002179	0.00251077
16	DNAJA2	2	46979273	47017625	10000	11.6146	0.0129987	rs2034598	0.01594		1000	4.15026	0.137862	rs12719758	0.08706	0.00251177
1	RPS14P3	33	19924300	19945138	10000	115.25	0.0134987	rs116342788	8.035e-05		1000	57.8176	0.134865	rs11802651	0.02755	0.00252326
6	HLA-C	8	31226525	31249913	1000000	90.0394	0.000441	rs112228072	0.0001689		1000	3.49614	0.652348	rs111499077	0.4301	0.00252754
9	ANXA1	68	75756780	75795307	10000	204.264	0.00919908	rs2811227	0.0009023		1000	102.121	0.173826	rs10869232	0.01616	0.00252851
10	NRP1	452	33456418	33633833	1000	672.19	0.110889	rs11009333	0.01057		10000	1170.73	0.0177982	rs17413155	0.0001903	0.00253171
3	SLC38A3	17	50232678	50268411	100000	78.919	0.00669993	rs34877766	0.003722		1000	25.9513	0.210789	rs9883222	0.05436	0.00253838
2	LINC00276	546	14358997	14551082	100000	1949.91	0.00376996	rs6749106	6.927e-05		1000	650.769	0.286713	rs12052404	0.003474	0.00254197
2	LOC101928113	59	86106402	86129375	1000	92.8446	0.174825	rs80314515	0.02016		10000	280.136	0.00919908	rs12992339	0.0009375	0.00254603
1	RBM8A	4	145497556	145523535	1000	7.86583	0.144855	rs10910821	0.05069		10000	17.8621	0.0122988	rs10910821	0.004608	0.00254617
6	FBXO5	97	153281657	153314740	10000	265.903	0.0363964	rs2073261	0.01671		10000	221.616	0.0616938	rs6929544	0.01192	0.00254863
1	TMEM57	64	25747348	25836698	100000	483.633	0.00599994	rs74937936	0.003433		1000	92.3236	0.225774	rs11802413	0.1059	0.00255903
1	SMYD3	985	245902641	246680644	10000	1544.11	0.0539946	rs1339966	0.0009948		10000	1558.77	0.0422958	rs34357266	0.00034	0.00256814
3	PRKAR2A	34	48778092	48895270	10000	143.374	0.0274973	rs9830636	0.01152		1000	93.6539	0.0799201	rs11708022	0.04374	0.00257909
13	MLNR	12	49784473	49806513	1000000	160.14	0.000191	rs7338304	0.0001646		1000	1.50501	0.822178	rs2147399	0.5547	0.00257998
6	CCDC167	35	37440696	37477700	100000	174.251	0.00401996	rs2797793	0.0009889		1000	40.4107	0.280719	rs2797790	0.0663	0.00258044
12	C12orf71	40	27223989	27245455	1000	59.6901	0.17982	rs57954612	0.007388		10000	173.957	0.0089991	rs841247	0.005489	0.00259118
6	MYO6	262	76448908	76639254	1000	435.269	0.134865	rs10943287	0.01754		10000	779.364	0.0139986	rs1280057	0.004302	0.00259634
1	GNRHR2	4	145499751	145526076	1000	7.86583	0.146853	rs10910821	0.05069		10000	17.8621	0.0123988	rs10910821	0.004608	0.00260296
11	FSHB	37	30242562	30266824	1000000	490.33	9.19999e-05	rs10835638	1.298e-06		1000	1.78604	0.968032	rs10835638	0.3015	0.00260564
17	MINK1	134	4726634	4811356	1000	293.089	0.0739261	rs112524797	0.007129		10000	354.895	0.030497	rs80020294	0.002279	0.00260682
8	GSDMD	80	144625556	144655231	10000	270.199	0.0129987	rs1545536	0.000244		1000	136.37	0.142857	rs34146789	0.02525	0.002616
15	IL16	312	81479218	81615104	100000	1211.81	0.00326997	rs11631296	0.0011		1000	338.039	0.314685	rs4778891	0.03271	0.00263004
4	SLC25A4	46	186054416	186081538	1000	113.997	0.0809191	rs12506141	0.02665		10000	160.833	0.0279972	rs10011278	0.001073	0.00265244
10	REEP3	177	65271122	65394883	100000	758.907	0.00516995	rs79252054	0.0006679		1000	221.894	0.252747	rs7075901	0.0284	0.00266842
22	MIR6819	28	36672892	36692953	10000	87.4663	0.0144986	rs2269530	0.0007277		1000	51.7079	0.134865	rs136195	0.01043	0.00266897
19	REXO1	74	1805244	1858452	1000	115.695	0.204795	rs11666480	0.029		100000	322.289	0.00758992	rs12974664	0.0003355	0.002681
19	SAMD4B	56	39823107	39885537	10000	169.052	0.0361964	rs59446951	0.0008799		10000	150.316	0.0655934	rs7256692	0.002477	0.00269206
5	CWC27	396	64054754	64324590	100000	2273.99	0.00165998	rs10050854	4.713e-07		1000	349.721	0.42957	rs2968203	0.001073	0.0026969
6	GMDS	557	1614034	2255868	10000	944.752	0.0270973	rs7763581	0.0001969		1000	794.405	0.0849151	rs9501776	0.001229	0.00270936
13	MIR8073	4	110983304	111003376	10000	14.6032	0.0159984	rs12859020	0.006797		1000	7.99488	0.127872	rs9559775	0.07158	0.00271803
19	UQCRFS1	33	29688166	29714136	1000	30.5237	0.372627	rs117244362	0.02714		100000	221.074	0.00237998	rs35484580	0.0003845	0.00272834
7	SNORA5B	49	45135566	45155698	10000	125.299	0.0446955	rs1898965	0.005221		10000	122.647	0.0546945	rs6955857	0.02	0.00273403
22	LOC100130899	18	40418335	40442581	1000	39.9937	0.0829171	rs11704416	0.02076		10000	56.9291	0.0281972	rs743840	0.003262	0.00273561
6	POU5F1	145	31122113	31148470	1000	160.386	0.346653	rs150462878	0.008587		100000	614.717	0.00281997	rs114611130	0.001017	0.00273994
3	QARS	12	49123364	49152562	10000	54.0822	0.0180982	rs3212	0.00177		1000	30.7204	0.117882	rs34326553	0.08905	0.00274282
3	MON1A	38	49936301	49977445	100000	246.983	0.00135999	rs7627910	0.0004034		1000	29.9784	0.46953	rs76008796	0.2154	0.00274923
1	EIF4G3	414	21122784	21513381	1000	240.477	0.581419	rs1110240	0.02744		1000000	2753.85	0.000739999	rs10218584	0.0002159	0.00275298
16	MT1JP	79	56659650	56680998	1000	106.9	0.227772	rs1610214	0.03051		100000	304.196	0.00653993	rs12447004	0.001125	0.00275361
4	C4orf32	71	113056552	113120237	1000	113.368	0.158841	rs75123599	0.01706		10000	257.385	0.0118988	rs13108156	0.001037	0.00276208
6	LOC100422737	230	107155326	107245300	10000	438.783	0.0446955	rs9486447	0.0001813		10000	411.338	0.0557944	rs12209629	0.0003676	0.00278598
19	ARHGAP35	67	47411932	47518333	10000	293.431	0.0107989	rs311376	0.000118		1000	104.179	0.170829	rs311370	0.02244	0.00279484
5	SH3PXD2B	332	171750502	171891527	10000	1122.01	0.0138986	rs111330621	0.002457		1000	532.367	0.144855	rs6882053	0.03557	0.00280009
20	LINC00489	142	36237699	36261521	1000000	1113.87	0.000608999	rs2144507	0.0001846		1000	69.9526	0.624376	rs6019729	0.0622	0.00280366
20	RBBP8NL	8	60975292	61012629	10000	26.9598	0.0211979	rs2427320	0.004106		1000	17.9607	0.106893	rs1109400	0.02808	0.00280655
3	ZNF80	46	113943479	113966425	1000	39.5638	0.475524	rs16822487	0.05214		100000	267.484	0.00135999	rs6782571	0.0001783	0.00280794
16	MAPK8IP3	102	1746220	1830318	1000	198.243	0.114885	rs35880645	0.01803		10000	328.97	0.0192981	rs2076428	0.002099	0.00280914
20	DSTN	80	17540598	17598652	1000	147.763	0.153846	rs6044894	0.0317		10000	321.824	0.0127987	rs1885081	0.003252	0.00281484
20	BFSP1	183	17464549	17559865	10000	403.424	0.00979902	rs2072958	0.003639		1000	247.845	0.182817	rs6075222	0.003605	0.00281744
3	DNASE1L3	52	58168352	58206730	10000	139.606	0.0429957	rs3856707	0.021		10000	170.74	0.0586941	rs12494813	0.01603	0.00282199
2	ABHD1	26	27336656	27363680	10000	89.6393	0.0272973	rs4665946	0.02059		1000	59.5376	0.0879121	rs3795961	0.03094	0.00282489
12	SLC6A13	102	319786	382039	10000	355.744	0.0113989	rs515639	0.0007647		1000	152.558	0.166833	rs476646	0.01183	0.0028315
3	MKRN2	63	12588512	12635210	10000	172.028	0.0491951	rs2442816	0.02205		10000	191.682	0.0516948	rs2454421	0.001305	0.00283221
15	SRP14-AS1	93	40321511	40369710	1000000	609.406	0.000368	rs7183386	7.234e-06		1000	43.9125	0.726274	rs142120265	0.1245	0.00283496
11	PDDC1	45	757222	787487	10000	114.433	0.0559944	rs77216754	0.001115		10000	120.075	0.0453955	rs11246306	0.00759	0.00283536
2	DUSP28	16	241489470	241513431	1000	26.9118	0.112887	rs2001821	0.01197		10000	51.6714	0.019998	rs2001821	0.005153	0.00283731
19	CD22	55	35810068	35848264	1000	75.1367	0.153846	rs73031741	0.02865		10000	143.97	0.0129987	rs55897440	0.004045	0.00284872
1	MIR557	22	168334761	168354859	100000	83.5857	0.00617994	rs1407949	0.000494		1000	30.1789	0.241758	rs1359106	0.01968	0.00285614
11	COLCA2	69	111159270	111189460	10000	200.344	0.0344966	rs10891254	0.005606		1000	142.026	0.0729271	rs11213824	0.01337	0.00286343
17	CHRNE	72	4791063	4816369	10000	189.578	0.0386961	rs8077874	0.005275		10000	156.91	0.0658934	rs59118134	0.004945	0.00286935
7	ZNF804B	623	88378752	88976346	10000	1124.77	0.0266973	rs1208869	0.0002042		1000	837.365	0.0909091	rs35451677	0.003623	0.00286945
3	LINC01206	101	181660151	181738464	1000	176.419	0.143856	rs77475165	0.02487		10000	384.648	0.0144986	rs9874027	0.004448	0.00287124
2	EGR4	12	73508056	73530829	1000	14.0324	0.2997	rs6546818	0.02653		100000	84.9073	0.00411996	rs2229294	0.00212	0.00287338
16	HPR	58	72087124	72121145	1000	80.4276	0.214785	rs152838	0.02174		100000	237.942	0.00770992	rs2550038	0.001444	0.00287882
11	C11orf86	6	66732753	66754479	100000	25.1876	0.00477995	rs78145339	0.0007726		1000	7.80988	0.278721	rs60197393	0.06574	0.0028809
19	MIR8061	49	55146759	55166834	100000	308.897	0.00483995	rs73614672	0.001286		1000	54.9896	0.277722	rs145320563	0.23	0.00289183
16	C16orf90	70	3533483	3555421	10000	159.887	0.0559944	rs28778674	0.01236		10000	185.56	0.0467953	rs9932807	0.002638	0.0029152
8	LY6D	75	143856297	143878008	1000	37.0075	0.674326	rs72690977	0.1688		1000000	577.527	0.000505999	rs3808491	0.0002131	0.00292435
15	IQCH	316	67537137	67804142	1000000	2011.16	0.000183	rs4776924	1.979e-05		1000	101.472	0.878122	rs12148153	0.06913	0.00294356
13	RNASEH2B-AS1	67	51446514	51494848	1000	99.7494	0.174825	rs9316510	0.01018		10000	216.026	0.0111989	rs73186359	0.000884	0.00295283
17	MIR6865	34	4863380	4883445	10000	90.7782	0.0342966	rs55988055	0.01831		1000	73.1581	0.0759241	rs238229	0.006405	0.00296487
17	C17orf107	69	4792947	4816227	10000	188.682	0.0337966	rs8077874	0.005275		1000	144.393	0.0769231	rs59118134	0.004945	0.00296547
8	PARP10	33	145041319	145070635	10000	137.924	0.0324968	rs61512798	0.0131		1000	91.5089	0.0799201	rs61512798	0.05574	0.00297778
14	SEC23A	151	39491122	39582437	10000	464.741	0.0145985	rs12891438	0.001072		1000	247.977	0.147852	rs78773501	0.02484	0.00297809
1	LINGO4	40	151762764	151787882	1000	54.4182	0.244755	rs1521186	0.01516		100000	155.092	0.00640994	rs9017	0.0004693	0.00297889
19	KLK3	129	51348170	51374020	1000	221.982	0.103896	rs10422030	0.008428		10000	323.475	0.0236976	rs266877	0.0009864	0.00298516
12	NACA	28	57096210	57129326	1000	69.9245	0.103896	rs2926743	0.01786		10000	138.08	0.0236976	rs7137749	0.01542	0.00298516
9	C9orf64	41	86543226	86581663	10000	133.348	0.0220978	rs4535826	0.004746		1000	82.2822	0.10989	rs113720623	0.03653	0.00299082
7	GTPBP10	104	89965978	90030769	10000	369.256	0.0165983	rs10953006	0.001542		1000	193.225	0.135864	rs13229851	0.03403	0.00299413
2	COBLL1	402	165526694	165708678	1000000	1698.04	0.000731999	rs355812	1.741e-05		1000	300.314	0.61039	rs355911	0.006577	0.00299436
7	EPDR1	176	37950162	38001542	100000	552.329	0.00156998	rs56270138	0.002211		1000	166.137	0.468531	rs35681117	0.005631	0.00299775
13	CHAMP1	35	115069964	115102803	1000	30.4798	0.352647	rs55987904	0.1637		100000	244.475	0.00310997	rs9525322	0.001511	0.00299889
8	GRINA	32	145054225	145077583	10000	143.538	0.0267973	rs61512798	0.0131		1000	99.4195	0.0949051	rs57045990	0.05391	0.0030092
15	MGC15885	42	62919370	62947380	10000	99.8255	0.0535946	rs8042833	0.03865		10000	98.4303	0.0506949	rs10775179	0.01092	0.00301165
2	AMMECR1L	65	128609206	128653514	10000	177.451	0.0306969	rs13423029	0.001609		1000	121.402	0.0849151	rs72838404	0.03406	0.00301373
7	LOC101927446	42	89954536	89983408	100000	262.322	0.00346997	rs42637	0.001546		1000	45.0581	0.336663	rs143420663	0.05533	0.00301594
14	CINP	37	102804618	102839253	1000	78.2451	0.0779221	rs2403039	0.02537		10000	107.816	0.0339966	rs150875975	0.0249	0.00301924
12	HOXC-AS2	21	54378991	54400569	1000000	171.284	0.000122	rs11614913	3.8e-06		1000	1.91233	0.968032	rs3803042	0.6144	0.00302468
3	CAMKV	33	49885421	49917369	100000	179.976	0.00339997	rs11712056	0.0007024		1000	34.239	0.340659	rs6797500	0.1032	0.0030262
1	LMOD1	114	201855583	201925716	1000	220.972	0.0799201	rs7542670	0.003687		10000	272.902	0.0332967	rs72742100	0.0004636	0.00304109
3	LOC101929607	62	107139776	107192759	10000	140.868	0.0454955	rs6793908	0.006986		10000	143.532	0.060394	rs7630522	0.01154	0.00305215
17	CALCOCO2	113	46898349	46952607	1000	98.4184	0.428571	rs6504582	0.01142		100000	683.492	0.00204998	rs7216848	0.0007206	0.00307468
17	JMJD6	52	74698913	74732881	10000	145.872	0.0310969	rs9909380	0.01913		1000	104.266	0.0859141	rs2005827	0.003765	0.0030836
12	PRIM1	23	57115363	57156146	1000	56.2289	0.0989011	rs4759256	0.01158		10000	100.676	0.0262974	rs2035082	0.02043	0.0030915
17	ARL5C	28	37303146	37332414	10000	127.956	0.020098	rs11869501	0.01375		1000	66.6724	0.121878	rs77334119	0.07498	0.00309513
11	CSRP3	78	19193576	19242118	1000	119.072	0.138861	rs79727235	0.004536		10000	211.505	0.0167983	rs1698884	0.001683	0.00309721
3	NPRL2	5	50374918	50398486	100000	33.0348	0.00787992	rs2301639	0.007047		1000	6.77088	0.224775	rs79536844	0.1787	0.00309747
6	EYA4-AS1	543	133813389	134220144	1000	908.688	0.115884	rs62426198	0.005754		10000	1298.49	0.0215978	rs74187450	0.001503	0.00310711
17	MIR6864	35	4862996	4883066	10000	90.7782	0.040296	rs55988055	0.01831		1000	78.2001	0.0689311	rs238229	0.006405	0.00310765
2	CCDC115	7	131085505	131110254	10000	35.7348	0.0164984	rs78057591	0.01634		1000	15.034	0.141858	rs72481941	0.08868	0.00312751
19	ACSBG2	195	6125643	6203114	1000	271.325	0.230769	rs143472936	0.0666		100000	824.912	0.00768992	rs16993485	0.001434	0.00314663
6	LINC00577	22	105374168	105398402	10000	82.8743	0.030497	rs9391254	0.01138		1000	55.053	0.0899101	rs9386433	0.01564	0.00317593
15	DMXL2	305	51729920	51924967	1000	376.921	0.254745	rs75603002	0.07824		100000	1575.51	0.00651993	rs11070854	0.0004273	0.00317682
17	RNF167	33	4833629	4858517	1000	61.2953	0.120879	rs1567238	0.007304		10000	98.7689	0.0209979	rs2243086	0.003704	0.00317819
2	STK16	16	220100191	220125059	10000	55.3906	0.0350965	rs13034870	0.008932		1000	37.4119	0.0799201	rs10208108	0.05254	0.00318312
4	STK32B	648	5043526	5512725	1000	535.495	0.665335	rs9799452	0.0117		1000000	1515.97	0.000612999	rs57219957	0.0003665	0.00318337
19	LILRB1	124	55118383	55158981	100000	567.009	0.00688993	rs73614672	0.001286		1000	151.699	0.247752	rs10411879	0.01829	0.00318619
1	TRIM67	158	231288673	231367314	1000	66.4659	0.896104	rs1321132	0.0466		1000000	767.061	0.000194	rs41304012	0.0002955	0.00319067
6	FOXC1	25	1600680	1624129	1000000	151.289	0.000142	rs984253	4.111e-05		1000	7.2049	0.958042	rs7763581	0.2207	0.0031908
10	LOC100130539	25	44778197	44800097	1000	54.5647	0.100899	rs58189594	0.02368		10000	75.233	0.0266973	rs17155986	0.003404	0.00319658
15	RASGRP1	86	38770301	38867007	1000	59.3697	0.667333	rs4567661	0.08325		1000000	352.347	0.000613999	rs78018657	1.954e-05	0.00320522
6	MIR30C2	19	72076662	72096734	1000	37.3751	0.115884	rs2056727	0.02506		10000	61.9596	0.0224978	rs16881192	0.0006464	0.00321224
12	LOC101928244	108	117527271	117589294	100000	320.111	0.00626994	rs73206028	0.001508		1000	130.743	0.262737	rs3741467	0.0372	0.00321829
16	LMF1-AS1	92	961032	994524	1000	200.476	0.127872	rs11248955	0.009634		10000	449.404	0.019798	rs11248955	0.00677	0.00322218
15	ALPK3	149	85349910	85426713	1000	277.843	0.0799201	rs10775243	0.001976		10000	322.093	0.0355964	rs61063411	0.0005874	0.00322248
10	PBLD	154	70032416	70102684	10000	491.123	0.0389961	rs1867568	0.008203		1000	382.189	0.0739261	rs10762223	0.03524	0.00323187
16	MT1A	81	56662577	56683999	1000	105.754	0.245754	rs1610214	0.03051		100000	298.978	0.00715993	rs7191779	0.000757	0.00324061
18	SLC25A52	39	29329658	29350843	100000	202.922	0.00299997	rs7233679	0.001031		1000	38.7625	0.377622	rs7233853	0.0586	0.00324068
10	DNAJC1	93	22035476	22302650	1000000	759.301	0.000754999	rs4748779	0.000192		1000	49.7296	0.63037	rs2998360	0.1479	0.00324091
12	CLEC4A	39	8266227	8301203	10000	160.151	0.0107989	rs4264221	0.004258		1000	61.0391	0.193806	rs2377422	0.02511	0.003251
12	SOAT2	100	53487273	53528323	1000	257.375	0.0729271	rs11170409	0.003672		10000	300.018	0.039896	rs12821902	0.01158	0.00325399
20	TMEM189	83	48730273	48780335	10000	323.753	0.0171983	rs71338413	0.008162		1000	159.151	0.142857	rs6122877	0.02821	0.00325702
3	LINC01215	58	107833910	107867457	10000	175.595	0.0242976	rs4855552	0.005892		1000	114.418	0.110889	rs17232226	0.003893	0.00326452
8	RHPN1-AS1	27	144438792	144460805	100000	183.864	0.00184998	rs2467950	0.001401		1000	21.374	0.463536	rs35909684	0.2375	0.00326626
16	GSPT1	87	11951984	12020519	1000	142.13	0.170829	rs2075151	0.05924		10000	339.159	0.0132987	rs406715	0.002311	0.00327421
2	TUBA4A	14	220104432	220129330	10000	44.4145	0.0379962	rs13034870	0.008932		1000	32.7692	0.0769231	rs10208108	0.05254	0.00328468
1	SPRR2E	44	153055610	153077004	10000	109.788	0.039796	rs7545873	0.00693		1000	103.431	0.0739261	rs310120	0.01198	0.00329023
12	MIR196A2	21	54375521	54395631	1000000	155.672	0.000141	rs11614913	3.8e-06		1000	1.84889	0.972028	rs3803042	0.6144	0.00330049
9	INSL4	26	5221418	5243967	1000	44.5018	0.182817	rs10120337	0.1182		10000	162.269	0.0120988	rs1555476	0.003855	0.00330114
6	PBOV1	37	138527126	138549627	1000	26.2646	0.385614	rs7772252	0.2709		100000	312.324	0.00294997	rs9376332	0.002399	0.00330734
19	AP3D1	73	2090986	2161556	10000	204.18	0.049895	rs2238598	0.04014		10000	181.839	0.060294	rs3803914	0.006773	0.00331442
13	TPTE2P6	54	25144345	25181812	10000	163.031	0.0312969	rs9553353	0.001723		1000	111.679	0.0919081	rs943049	0.02221	0.00332013
8	RP1	44	55518626	55553394	1000	90.3747	0.0969031	rs10112903	0.01986		10000	130.36	0.029697	rs10112903	0.01545	0.00335238
19	PPP1R14A	67	38731876	38757231	100000	261.321	0.00650993	rs7250689	0.0004835		1000	90.0772	0.265734	rs58993215	0.03326	0.00335451
3	MST1R	34	49914435	49951306	100000	200.935	0.00226998	rs2352984	0.0008587		1000	26.8756	0.434565	rs9813644	0.1765	0.00335476
2	PTPRN	57	220144344	220184295	10000	152.467	0.049995	rs34897850	0.003029		10000	129.058	0.0611939	rs2090163	0.01077	0.00336717
7	MIR129-1	42	127837924	127857996	10000	76.4034	0.0789921	rs76819013	0.00592		10000	94.561	0.0380962	rs35589574	0.009294	0.00337951
16	ITGAM	71	31261287	31354213	1000	120.468	0.181818	rs7206295	0.05309		10000	432.627	0.0125987	rs4889644	0.007439	0.0033816
3	NAT6	11	50323832	50346852	100000	53.7021	0.00783992	rs138558275	0.003323		1000	15.4046	0.241758	rs1076872	0.06057	0.00338594
4	ACSL1	112	185666748	185757268	10000	230.933	0.059594	rs13126272	0.001729		10000	247.961	0.0516948	rs6855716	0.003872	0.00338622
8	MTMR7	415	17144305	17281040	10000	899.901	0.0227977	rs10100563	0.0003111		1000	660.574	0.120879	rs6586588	0.0001189	0.00339742
1	EMC1	135	19532157	19588053	1000	221.26	0.12987	rs12094043	0.03102		10000	419.743	0.0207979	rs61764882	0.003004	0.00340941
3	SLC41A3	329	125715199	125830391	1000	176.299	0.696304	rs4646746	0.06877		1000000	2005.94	0.000590999	rs4646761	0.0001359	0.00341101
15	C15orf56	26	40532865	40555110	1000	40.6864	0.206793	rs11631752	0.02246		10000	106.714	0.010399	rs11634057	0.006718	0.00342062
17	SMARCE1	36	38773975	38814103	100000	203.681	0.00266997	rs11654834	0.000924		1000	33.3116	0.411588	rs1526603	0.1512	0.00342224
1	PTGER3	398	71308035	71523491	10000	944.662	0.0254975	rs475468	0.004382		1000	636.874	0.111888	rs35755730	0.005188	0.00342908
4	PAPSS1	237	108524821	108651419	1000	341.791	0.20979	rs6848903	0.01774		10000	870.186	0.010199	rs4956126	0.000169	0.00343195
17	METTL23	16	74712911	74739962	1000	29.4111	0.118881	rs12936775	0.06955		10000	46.9979	0.0235976	rs2005827	0.003765	0.00343229
19	DDA1	72	17410336	17444106	1000	155.412	0.0799201	rs34893599	0.02247		10000	226.926	0.0382962	rs11667523	0.01035	0.00343437
9	MTAP	138	21792634	21875969	1000	141.162	0.363636	rs10123158	0.03251		100000	645.654	0.00356996	rs2039971	0.0003673	0.00343808
3	CD47	77	107751940	107819935	10000	186.954	0.0485951	rs326342	0.005247		10000	179.835	0.0644936	rs73198398	0.002976	0.00344858
5	FAM71B	48	156579343	156603279	10000	140.097	0.0405959	rs10077989	0.004473		1000	117.603	0.0769231	rs246873	0.02118	0.00348113
2	RESP18	52	220182130	220207899	1000	91.2255	0.175824	rs13028128	0.009733		10000	233.424	0.0137986	rs2891762	0.007328	0.00348313
18	KLHL14	202	30242633	30362974	1000	243.29	0.263736	rs12956176	0.05813		100000	1003.35	0.00696993	rs12968480	0.001008	0.0034854
6	CCHCR1	224	31100215	31136015	1000	173.21	0.574426	rs150462878	0.008587		100000	928.248	0.00113999	rs3130561	0.0001873	0.00349171
11	COLCA1	45	111154113	111180539	10000	122.207	0.050495	rs7127721	0.009335		10000	117.895	0.0629937	rs11213824	0.01337	0.00349206
14	LRRC9	192	60376430	60540277	10000	844.183	0.0115988	rs118000427	0.001454		1000	282.371	0.196803	rs12588999	0.01956	0.00349318
14	MNAT1	123	61191458	61445398	1000	203.098	0.160839	rs35304386	0.02201		10000	451.892	0.0158984	rs6573347	0.003815	0.00350312
7	ZNF713	76	55970330	56018433	1000	116.625	0.182817	rs73134780	0.009573		10000	259.434	0.0130987	rs2174460	0.01065	0.00350527
16	MT1M	77	56656533	56677898	1000	99.6835	0.255744	rs1610214	0.03051		100000	290.942	0.00744993	rs12447004	0.001125	0.00351022
4	LINC01099	294	178723199	178839090	1000	474.988	0.133866	rs4690581	0.002139		10000	784.826	0.0206979	rs4277728	0.001642	0.00351068
2	GEMIN6	29	38995326	39019106	10000	82.8629	0.0639936	rs3112194	0.02802		10000	96.7854	0.050095	rs3112194	0.00533	0.0035189
8	FAM84B	20	127554682	127580711	1000	32.464	0.154845	rs72720147	0.06709		10000	71.4071	0.0169983	rs72720152	0.01269	0.00353392
2	GMCL1	85	70046817	70116727	1000	200.118	0.0999001	rs6711065	0.01307		10000	266.627	0.030497	rs7575111	0.000919	0.00353734
15	FEM1B	21	68560140	68598203	10000	66.7403	0.0432957	rs7163188	4.865e-06		1000	54.1573	0.0739261	rs958353	0.01347	0.00354482
19	DMWD	29	46276263	46306060	10000	113.622	0.0155984	rs659444	0.0005949		1000	47.6731	0.164835	rs72626215	0.03508	0.00355044
22	TIMP3	125	33186801	33269028	1000	239.201	0.0779221	rs737089	0.0005224		10000	279.359	0.0409959	rs738992	0.003277	0.00355591
17	SPAG7	38	4852520	4881132	10000	94.2089	0.0410959	rs72835100	0.01968		1000	80.9111	0.0779221	rs238229	0.006405	0.00356354
12	IQCD	44	113623245	113668899	10000	188.2	0.0319968	rs61943565	0.01732		1000	104.893	0.0969031	rs61941450	0.01273	0.00357054
1	FHL3	19	38452441	38481187	1000	27.5522	0.17982	rs12138115	0.08654		10000	68.1964	0.0137986	rs5018050	0.01259	0.0035761
12	E2F7	99	77405025	77469360	10000	175.273	0.0663934	rs2369465	0.007223		10000	203.946	0.0491951	rs7311639	3.43e-05	0.00358457
16	NAE1	56	66826780	66874879	100000	418.558	0.00120999	rs467082	0.0007675		1000	31.3215	0.571429	rs3026089	0.1126	0.00358603
6	CDSN	268	31072864	31098252	1000	419.376	0.167832	rs9295951	0.0003522		10000	743.21	0.0153985	rs2233976	0.000761	0.003589
12	ALKBH2	37	109515992	109541293	1000	61.708	0.0979021	rs10775004	0.01087		10000	86.1356	0.0317968	rs759561	0.003725	0.00358905
17	HNF1B	60	36036433	36115096	1000	65.8428	0.341658	rs12450628	0.01353		100000	214.233	0.00436996	rs3110633	7.855e-05	0.00359688
17	NFE2L1	45	46115685	46148907	100000	233.845	0.00272997	rs8182234	0.0003891		1000	39.3539	0.421578	rs6847	0.1479	0.00360251
8	RHPN1	52	144441024	144476390	100000	327.806	0.00129999	rs112407563	0.0003029		1000	34.522	0.559441	rs35909684	0.2375	0.00360742
7	CLDN12	46	90022647	90055268	10000	150.01	0.0142986	rs10953006	0.001542		1000	74.1789	0.177822	rs11563429	0.05562	0.00362648
19	LGI4	53	35605416	35636178	1000	56.9432	0.288711	rs2445817	0.1391		100000	288.682	0.00624994	rs2290650	0.0003482	0.00364062
13	SLC46A3	48	29264217	29303150	10000	130.999	0.0587941	rs1306892	0.00515		10000	118.713	0.0567943	rs1306892	0.01002	0.00364605
7	LOC100996249	39	112248119	112270704	100000	165.065	0.00755992	rs2905280	0.005357		1000	49.3341	0.261738	rs11763216	0.01407	0.0036554
12	HOXC9	20	54383876	54407120	1000000	169.282	0.000226	rs11614913	3.8e-06		1000	1.81998	0.918082	rs3803042	0.6144	0.00367501
1	TMEM82	31	16058986	16084292	10000	132.513	0.0160984	rs35609485	0.0003269		1000	54.4676	0.166833	rs71631750	0.02786	0.00368861
11	TPCN2	111	68806349	68868072	1000	119.267	0.316683	rs10896421	0.03555		100000	613.607	0.00532995	rs11828017	0.001336	0.00369989
19	LILRA1	47	55095040	55123846	10000	218.874	0.0140986	rs11879469	0.008271		1000	70.7716	0.182817	rs10411879	0.01829	0.00370622
17	INCA1	59	4881424	4910905	10000	145.189	0.0458954	rs55988055	0.01831		10000	127.873	0.0733927	rs238234	0.006731	0.0037073
2	SGPP2	186	223279321	223433617	1000	225.42	0.266733	rs2894469	0.01016		100000	539.467	0.00748993	rs7565920	0.0001989	0.00372204
3	CX3CR1	87	39294984	39333226	1000	101.223	0.288711	rs4676625	0.007099		100000	272.716	0.00645994	rs11129821	0.002092	0.0037254
11	RCN1	77	32102476	32137272	10000	175.523	0.0811919	rs223047	0.03255		10000	210.717	0.0413959	rs190104	0.0006918	0.00373383
3	RASSF1-AS1	8	50364941	50385727	100000	47.5368	0.00841992	rs78501918	0.00616		1000	9.60971	0.250749	rs79536844	0.1787	0.00373441
11	USP2	70	119215924	119262436	10000	208.053	0.0409959	rs11217253	0.004438		1000	151.632	0.0819181	rs7126377	0.009212	0.00373478
8	TRPS1	294	116410723	116691255	100000	1722.05	0.00312997	rs2721936	0.0001132		1000	261.967	0.407592	rs231149	0.03833	0.00373809
15	RPAP1	110	41799374	41846475	1000	119.178	0.323676	rs2297377	0.0646		100000	482.862	0.00518995	rs11855860	0.0005045	0.00374505
17	TNFSF12	60	7442374	7471207	10000	149.643	0.0360964	rs113924794	0.003208		1000	115.544	0.0919081	rs11654859	0.0229	0.00375039
16	CCDC154	37	1474388	1504490	100000	208.042	0.00144999	rs4786424	0.0001206		1000	22.1512	0.551449	rs11645645	0.1632	0.00375953
3	ARHGEF3	839	56751445	57123336	10000	1395.81	0.0463954	rs6445837	0.003078		1000	1361.18	0.0739261	rs148361784	0.002313	0.00376947
5	MOCS2	106	52381508	52415602	1000	234.561	0.0809191	rs28861745	0.02926		10000	283.906	0.0420958	rs16880872	0.006361	0.00377662
11	PRR5L	466	36307724	36496754	10000	945.3	0.0167983	rs7939948	0.0002147		1000	612.575	0.165834	rs7113083	0.01086	0.00378573
22	MTMR3	252	30269157	30436857	1000	514.192	0.0819181	rs2412962	0.005238		10000	616.964	0.0416958	rs5763592	0.004458	0.00379051
12	HOXC-AS1	20	54382805	54403794	1000000	169.282	0.000229	rs11614913	3.8e-06		1000	1.81998	0.927073	rs3803042	0.6144	0.00379059
11	MFRP	50	119199643	119227383	10000	134.382	0.0561944	rs7126377	0.004954		10000	127.94	0.0621938	rs7126377	0.009212	0.00380467
22	MIR3928	24	31546047	31566105	1000	41.5096	0.161838	rs12627805	0.007574		10000	78.8053	0.0175982	rs4820946	0.006143	0.00381715
19	CNTD2	28	40718114	40742597	10000	84.8883	0.0272973	rs7260249	0.007677		1000	53.6487	0.117882	rs8113426	0.01535	0.00383256
22	MAPK11	12	50692141	50718822	1000000	91.4245	0.000557999	rs2076139	0.0004432		1000	4.75631	0.749251	rs2267985	0.2494	0.00383328
1	CRABP2	7	156659399	156685608	1000	14.4856	0.125874	rs4462128	0.09164		10000	31.6962	0.0251975	rs7532302	0.01852	0.00384894
3	ARIH2	37	48946280	49032971	10000	148.216	0.0321968	rs7430198	0.01314		1000	99.5157	0.103896	rs7636057	0.06252	0.00385483
3	ARIH2OS	15	48945220	48966818	10000	52.6427	0.0413959	rs7615675	0.01439		1000	40.1314	0.0839161	rs34509487	0.09332	0.00385698
15	TNFAIP8L3	94	51338798	51407473	1000	144.796	0.162837	rs11631783	0.002802		10000	333.386	0.0176982	rs882299	0.0007265	0.00386088
11	C1QTNF5	50	119199643	119227383	10000	134.382	0.0567943	rs7126377	0.004954		10000	127.94	0.0625937	rs7126377	0.009212	0.003865
22	FAM83F	56	40380952	40436043	1000	71.3886	0.276723	rs9611253	0.03576		100000	267.006	0.00740993	rs17406434	0.002507	0.00387647
15	TTLL13	62	90782763	90812320	1000	132.988	0.102897	rs3932	0.0621		10000	254.966	0.0329967	rs2048707	0.01262	0.00389652
9	LINC01239	405	22636198	22834212	100000	1565.96	0.00318997	rs609419	1.077e-07		1000	401.982	0.415584	rs641522	0.05937	0.00389793
14	PPM1A	70	60702469	60775805	10000	349.058	0.0165983	rs8013132	0.002954		1000	135.549	0.171828	rs11628587	0.04789	0.00390678
13	LATS2	243	21537175	21645722	1000	150.661	0.702298	rs117749733	0.02339		1000000	1266.71	0.000725999	rs11841745	0.000356	0.00390719
17	KRT24	38	38844242	38870002	100000	242.23	0.00209998	rs2462969	0.001316		1000	27.8929	0.493506	rs2429547	0.2112	0.00391812
3	ARGFX	101	121276777	121319469	1000	92.3708	0.428571	rs4676735	0.02922		100000	505.339	0.00298997	rs4676730	0.001291	0.00391855
13	LMO7-AS1	106	76168835	76220130	100000	544.837	0.00117999	rs12430746	0.001879		1000	59.921	0.605395	rs1001034	0.04021	0.00391916
13	CDK8	101	26818755	26988569	10000	361.081	0.0232977	rs34937489	0.003308		1000	197.094	0.135864	rs4770974	0.06793	0.00392281
17	NME1-NME2	77	49220896	49259105	1000	66.0321	0.411588	rs62063027	0.06647		100000	406.719	0.00329997	rs3744661	0.0006818	0.00392666
20	PRPF6	47	62602430	62674453	100000	412.115	0.00208998	rs3829704	0.0008881		1000	22.7952	0.495504	rs3829704	0.305	0.00393244
1	TNN	268	175026993	175127202	100000	926.004	0.00691993	rs33944382	0.001823		1000	313.143	0.290709	rs1018830	0.003234	0.00394466
6	HDDC2	119	125586495	125633282	10000	334.562	0.0540946	rs61469164	0.0002362		10000	315.768	0.0670933	rs3778450	0.01928	0.0039456
5	LINC00492	92	101907071	101963291	10000	295.843	0.0324968	rs3105477	0.00301		1000	195.252	0.105894	rs10043147	0.05097	0.0039618
1	FMO6P	132	171096878	171140702	100000	547.042	0.00509995	rs59184216	0.001934		1000	144.219	0.340659	rs74970368	0.00706	0.00397559
17	HOXB-AS1	42	46611712	46638603	100000	176.6	0.00773992	rs1042815	0.001157		1000	50.3623	0.275724	rs9905165	0.01077	0.00397835
11	HEPHL1	179	93744377	93857374	1000	284.019	0.162837	rs61905098	0.02075		10000	510.347	0.0183982	rs1518560	0.0001534	0.00397906
6	RXRB	40	33151361	33178630	10000	129.41	0.010399	rs115879584	0.007195		1000	55.0953	0.233766	rs2855459	0.001734	0.00398
1	UTS2	78	7897671	7923551	10000	188.025	0.0235976	rs228636	0.0005838		1000	118.831	0.136863	rs228648	0.006795	0.00399498
2	RNF181	30	85812836	85834831	1000	62.7213	0.0889111	rs150679559	0.01803		10000	90.0346	0.040496	rs10206961	0.01044	0.00400645
16	CCDC79	79	66778878	66845523	100000	635.332	0.00124999	rs467082	0.0007675		1000	34.2417	0.601399	rs363184	0.06549	0.00400823
20	CDH4	819	59817481	60525673	1000	875.158	0.360639	rs6028085	0.009341		100000	1310.04	0.00457995	rs62199236	9.694e-05	0.0040106
16	DYNC1LI2	77	66744798	66795525	100000	624.91	0.00130999	rs12932199	0.0009196		1000	36.2029	0.592408	rs7188714	0.1485	0.00401225
17	TMEM95	15	7248496	7270538	10000	61.3024	0.0115988	rs4796409	0.006951		1000	22.3347	0.220779	rs2292067	0.01502	0.00401691
19	LOC644189	30	36902075	36923799	1000	74.442	0.0719281	rs2945948	0.03408		10000	78.3051	0.0512949	rs2967520	0.02701	0.00401691
15	FAM81A	224	59720371	59825751	10000	636.505	0.0223978	rs11853709	0.002979		1000	349.41	0.143856	rs28560277	0.009689	0.00404596
14	TRMT5	27	61428166	61457797	1000	39.0464	0.234765	rs4151408	0.06734		10000	136.897	0.0105989	rs1964900	0.004034	0.00405707
14	ZFYVE1	202	73426152	73503920	10000	687.38	0.0126987	rs55659750	0.003272		1000	290.536	0.211788	rs2806024	0.03617	0.00408304
5	MIR4460	33	128722754	128742840	10000	89.5484	0.0345965	rs13171514	0.01932		1000	68.5142	0.103896	rs17700788	0.02126	0.0040956
11	GAL3ST3	44	65798235	65826651	10000	125.73	0.0449955	rs11227384	0.01451		1000	97.9642	0.0829171	rs34123790	0.002179	0.00410073
14	APOPT1	67	104019298	104067236	10000	199.6	0.0470953	rs58601596	0.003689		1000	171.494	0.0799201	rs7693	0.01971	0.00411884
9	C9orf170	85	89753558	89784641	1000	202.855	0.0919081	rs277729	0.02881		10000	262.233	0.040296	rs7034917	0.02531	0.00412291
7	DKFZp434L192	7	56553915	56574977	1000	17.4605	0.0749251	rs11765107	0.031		10000	19.9905	0.0507949	rs2331254	0.01521	0.00414005
1	CACYBP	27	174958570	174991163	10000	97.7917	0.0108989	rs3766697	0.0001604		1000	37.3849	0.234765	rs3766697	0.01524	0.00414035
22	GAB4	86	17432826	17499112	100000	417.262	0.00235998	rs5748762	1.366e-05		1000	66.6389	0.488511	rs61018444	0.08091	0.00414622
19	NPAS1	9	47514142	47559017	10000	31.607	0.030097	rs6509308	0.008785		1000	17.1414	0.117882	rs7255340	0.06356	0.00415385
16	LOC101927102	3	47167978	47206657	10000	14.2141	0.0210979	rs3095622	0.006434		1000	5.54634	0.153846	rs3095622	0.1467	0.00415586
1	ST3GAL3	404	44163203	44406837	10000	954.416	0.0489951	rs59305903	0.001494		1000	877.404	0.0779221	rs2906461	0.0009934	0.00416278
11	PACS1	214	65827823	66022218	10000	561.068	0.0457954	rs526852	0.006538		1000	434.05	0.0829171	rs56314482	0.0097	0.00416475
16	CLUAP1	97	3540944	3599051	1000	197.682	0.0739261	rs28778674	0.01236		10000	290.08	0.0518948	rs9932807	0.002638	0.00416652
1	ADAMTS4	30	161149537	161178845	10000	74.2012	0.0434957	rs11538340	0.01639		1000	64.1721	0.0869131	rs3813624	0.03744	0.00416866
2	PREB	24	27343624	27367542	10000	75.9906	0.0365963	rs4665946	0.02059		1000	54.3017	0.100899	rs3795961	0.03094	0.00416936
3	HYAL3	12	50320258	50346899	10000	61.9791	0.00889911	rs138558275	0.003323		1000	15.669	0.265734	rs1076872	0.06057	0.00418594
14	OR10G2	57	22091991	22113096	1000	115.686	0.102897	rs61974106	0.02233		10000	153.259	0.0359964	rs4982476	0.003457	0.00419388
14	NIN	181	51176480	51307839	10000	410.479	0.0245975	rs10148309	0.0008303		1000	284.64	0.138861	rs3783281	0.01301	0.00419585
17	KRT222	36	38801871	38831416	100000	283.954	0.00178998	rs9630729	0.001315		1000	21.6412	0.545455	rs11078951	0.1182	0.00419667
10	JMJD1C	393	64916980	65235761	100000	1718.43	0.00572994	rs118166059	0.001147		1000	435.168	0.334665	rs3816685	0.06041	0.00419675
17	DBIL5P	57	645572	668576	10000	167.675	0.0171983	rs79835577	0.009176		1000	83.7397	0.178821	rs3087833	0.03396	0.00420352
11	BANF1	60	65759549	65781617	1000	106.032	0.126873	rs72930945	0.0297		10000	185.378	0.0277972	rs114318641	0.006054	0.00420482
17	SRSF2	11	74720196	74743493	1000	24.4918	0.0719281	rs12936775	0.06955		10000	27.8825	0.0539946	rs2005827	0.003765	0.00420686
2	HAT1	81	172768934	172858600	1000	72.706	0.402597	rs77753919	0.04856		100000	374.309	0.00385996	rs10165126	0.0007733	0.00420753
6	SESN1	173	109297639	109425708	1000	149.329	0.354645	rs35740192	0.09773		100000	1129.35	0.00512995	rs66606621	0.0003483	0.00422511
6	CD109	342	74395807	74548041	100000	1194.52	0.00768992	rs6909201	0.003835		1000	394.685	0.28971	rs72955215	0.009354	0.00422712
7	LOC101409256	28	90015605	90037550	10000	80.5827	0.029797	rs10953006	0.001542		1000	53.7979	0.120879	rs7792018	0.05701	0.00422953
4	CISD2	53	103780134	103823963	100000	445.817	0.00117999	rs223343	0.0004809		1000	24.5783	0.631369	rs113360567	0.2986	0.00423303
12	MED21	46	27165454	27193606	1000	50.2747	0.346653	rs7298467	0.002732		100000	204.047	0.00543995	rs61920361	0.003229	0.00425615
17	PFN1	28	4838944	4862381	1000	55.2408	0.107892	rs1567238	0.007304		10000	72.2068	0.0345965	rs238248	0.004717	0.00425676
13	ABHD13	44	108860762	108896603	10000	136.422	0.030097	rs17498433	0.01385		1000	83.4022	0.120879	rs12868340	0.06976	0.00426459
6	TCF19	135	31116302	31141992	1000	95.5477	0.557443	rs150462878	0.008587		100000	660.591	0.00172998	rs114611130	0.001017	0.00426644
7	RFC2	25	73635831	73678788	10000	109.275	0.0328967	rs34200032	0.01253		1000	59.9881	0.112887	rs3135698	0.07105	0.00427539
14	SLC38A6	95	61437831	61560451	1000	157.442	0.162837	rs7152640	0.003826		10000	378.066	0.020198	rs141173317	0.001506	0.00427937
4	SLC9B1	205	103796204	103950896	100000	1532.76	0.00284997	rs223313	0.00133		1000	138.226	0.462537	rs111847308	0.2316	0.00428021
11	ZDHHC13	138	19128691	19207967	100000	498.884	0.00719993	rs79727235	0.004536		1000	159.873	0.303696	rs11025013	0.01471	0.00429944
12	IGFBP6	45	53481435	53506128	1000	89.3595	0.111888	rs11170409	0.003672		10000	152.857	0.0334967	rs12821902	0.01158	0.00430077
3	RASSF1	9	50357216	50388367	10000	49.5849	0.0089991	rs78501918	0.00616		1000	11.0087	0.270729	rs79536844	0.1787	0.004322
2	IMP4	4	131090488	131114197	10000	18.8554	0.0146985	rs77933396	0.02435		1000	6.38734	0.202797	rs77933396	0.09004	0.00432315
11	PTPN5	148	18739474	18824268	10000	347.722	0.0152985	rs921082	0.0006275		1000	197.131	0.197802	rs755797	0.01495	0.00432559
11	COMMD9	117	36283841	36320999	100000	535.751	0.00159998	rs7939948	0.0002147		1000	87.6737	0.578422	rs11602024	0.05064	0.00433883
5	FAM169A	161	74063398	74172663	1000000	1377.59	0.000212	rs4594835	8.581e-05		1000	12.3839	0.995005	rs12187244	0.2917	0.00434849
2	FAM117B	117	203489900	203644480	10000	308.216	0.0363964	rs11693150	0.0007254		1000	230.385	0.105894	rs72930744	0.008156	0.00435872
22	LOC101927257	18	40907803	40932711	10000	69.9678	0.0161984	rs3091393	0.001637		1000	29.1263	0.192807	rs5757983	0.05587	0.00438288
2	LOC101929633	55	165687258	165715906	100000	250.717	0.00156998	rs355812	1.741e-05		1000	37.2693	0.587413	rs28584669	0.01987	0.00440766
6	TRMT11	46	126297575	126370420	10000	170.583	0.0457954	rs7760163	0.02448		1000	129.751	0.0879121	rs2326214	0.02657	0.00440972
7	WBSCR17	683	70587522	71188586	10000	1150.39	0.0249975	rs10225562	0.0001915		1000	847.32	0.143856	rs7776521	0.001861	0.00441674
17	TMEM102	21	7328761	7350998	10000	72.7934	0.0131987	rs7215056	0.0007192		1000	28.8487	0.220779	rs113251489	0.05831	0.00441858
8	TSTA3	40	144684787	144709732	10000	130.347	0.0208979	rs3816477	0.003467		1000	64.3998	0.163836	rs113642387	0.04457	0.00442511
2	ERBB4	626	212230441	213413352	10000	934.391	0.0255974	rs7567480	0.0007507		1000	560.067	0.141858	rs6723528	0.003447	0.00443371
21	WDR4	157	44253189	44309699	10000	423.92	0.0432957	rs7283544	0.009543		1000	339.669	0.0929071	rs464625	0.005992	0.00443433
12	DDX47	92	12956279	12992915	10000	249.258	0.0248975	rs11832039	0.0008884		1000	145.831	0.144855	rs12369008	0.02645	0.00443587
5	PCDHB2	59	140464190	140486964	10000	221.329	0.0251975	rs145066448	0.00728		1000	108.077	0.143856	rs13178255	0.08186	0.00444502
4	UBE2D3	127	103705539	103800050	100000	1031.95	0.00150998	rs28444377	0.0001588		1000	53.6007	0.598402	rs17256589	0.288	0.00444947
14	DHRS7	83	60601499	60642211	10000	319.661	0.040096	rs390132	0.005234		1000	192.482	0.0999001	rs216503	0.02148	0.00446203
14	TGFB3	43	76414441	76458092	1000	87.3007	0.10989	rs2268626	0.01521		10000	117.576	0.0357964	rs2284792	0.004189	0.00446367
17	NME1	56	49220919	49249450	1000	62.0147	0.334665	rs62063027	0.06647		100000	273.207	0.00628994	rs8079266	0.001554	0.00447189
13	RNASEH2B	73	51473813	51554596	1000	86.7548	0.296703	rs9526702	0.03604		100000	299.578	0.00798992	rs9316513	0.002212	0.00448121
20	CD93	39	23049992	23076977	1000	34.2635	0.421578	rs6048539	0.02002		100000	164.028	0.00382996	rs1835703	0.0003485	0.00448586
3	BRK1	88	10147332	10178874	1000	251.158	0.0689311	rs112180322	0.02336		10000	239.076	0.0605939	rs114164602	0.01761	0.00448777
17	FZD2	37	42624811	42648630	10000	79.164	0.0632937	rs12947218	0.008391		10000	78.728	0.0661934	rs4550509	0.002195	0.00449784
5	SETD9	81	56195086	56231359	10000	328.778	0.0115988	rs252897	0.0007549		1000	117.22	0.242757	rs138611541	0.009577	0.00451641
6	TRAF3IP2-AS1	116	111794674	111933497	1000	191.118	0.132867	rs10457239	0.005434		10000	386.935	0.0285971	rs12663048	0.001909	0.00451973
17	LPO	45	56305786	56355879	1000	83.8832	0.0949051	rs2071409	0.007846		10000	125.235	0.0431957	rs17762644	0.007881	0.00451975
2	PRR30	28	27349714	27372332	10000	80.8071	0.0585941	rs2304678	0.02117		1000	74.5706	0.0719281	rs7606672	0.027	0.0045299
10	ABCC2	80	101532354	101621949	100000	361.751	0.00614994	rs12413988	0.001034		1000	83.3845	0.341658	rs3780882	0.04951	0.00453203
2	GLB1L	25	220091319	220120151	10000	81.0109	0.0478952	rs13034870	0.008932		1000	57.2895	0.0869131	rs7574937	0.02541	0.00453544
6	MLLT4	238	168217670	168382700	100000	1250.69	0.00303997	rs649023	0.0007291		1000	173.725	0.467532	rs3800525	0.03218	0.00453583
7	LAT2	12	73614086	73654164	10000	48.461	0.0408959	rs74855904	0.02962		1000	30.1093	0.0999001	rs3135698	0.07105	0.00453812
12	RITA1	22	113613330	113640173	10000	104.558	0.0253975	rs7303491	0.01808		1000	46.301	0.145854	rs61941450	0.01273	0.00454081
4	LINC01095	44	147020606	147053065	1000	6.73089	0.869131	rs13141665	0.08295		1000000	447.191	0.000428	rs11729547	0.0005822	0.00456606
14	DHRS2	18	24095572	24124848	1000	28.5462	0.176823	rs72688314	0.07515		10000	55.4797	0.0194981	rs4145675	0.001899	0.00457059
3	LPP	988	187861662	188618460	10000	1532.43	0.0384962	rs7610761	0.001337		1000	1365.74	0.105894	rs11713973	0.0008226	0.0045707
3	ZMYND10	9	50368536	50393156	10000	53.87	0.00929907	rs78501918	0.00616		1000	11.3966	0.277722	rs79536844	0.1787	0.00457212
17	TNFSF12-TNFSF13	66	7442374	7474925	10000	152.804	0.0429957	rs113924794	0.003208		1000	119.077	0.0969031	rs11654859	0.0229	0.00459578
14	ANKRD9	38	102963197	102986128	100000	152.46	0.00722993	rs942024	0.001642		1000	45.8823	0.318681	rs112990864	0.03557	0.00460122
7	BCAP29	44	107210421	107273762	10000	161.083	0.029597	rs2807	0.01424		1000	82.248	0.131868	rs10276604	0.05487	0.00461089
5	ARL15	713	53170613	53616403	1000	1134.47	0.0799201	rs255758	0.005878		10000	1356.52	0.0534947	rs1092834	0.001442	0.00461242
7	TBXAS1	318	139468046	139730125	10000	735.525	0.0149985	rs2107900	0.00114		1000	406.534	0.211788	rs2041334	0.00691	0.00462173
19	NLRP4	138	56337943	56403220	1000	252.695	0.0819181	rs415855	0.005341		10000	271.471	0.0522948	rs34713675	0.002546	0.00462856
14	BAG5	39	104012880	104039151	10000	103.75	0.060094	rs752624	0.01243		1000	105.262	0.0719281	rs7693	0.01971	0.00463512
15	AAGAB	106	67483012	67557536	1000000	774.974	0.000846999	rs11556090	7.089e-05		1000	33.4121	0.732268	rs10518716	0.07364	0.0046409
12	USP30	72	109480379	109535831	10000	154.74	0.0561944	rs10775004	0.01087		1000	148.991	0.0769231	rs759561	0.003725	0.00464781
1	C1orf112	233	169754549	169832229	100000	1237.86	0.00142999	rs12116524	0.0004469		1000	145.031	0.624376	rs6679646	0.1647	0.00464937
19	GLTSCR1	227	48101452	48216534	1000	274.131	0.27972	rs148534970	0.01613		10000	766.593	0.00939906	rs12610215	0.004032	0.00464987
1	ALDH4A1	16	19187923	19239293	10000	68.6673	0.0271973	rs28666920	0.02069		1000	32.5265	0.141858	rs28666920	0.07469	0.00465518
10	CHST3	169	73714119	73783322	1000	271.133	0.162837	rs16929561	0.02469		10000	494.895	0.0224978	rs55810960	0.001367	0.00465644
1	PKP1	190	201242579	201312121	10000	453.344	0.0452955	rs12128083	0.0006924		1000	338.372	0.0939061	rs12128083	0.01874	0.00466034
1	TMCO1	52	165683527	165748159	1000	43.4729	0.474525	rs2790051	0.08104		100000	315.724	0.00306997	rs4657473	0.00222	0.0046725
17	CCDC144CP	17	20214486	20315504	10000	77.6704	0.0123988	rs7223476	0.0006288		1000	21.4004	0.240759	rs7212571	0.0612	0.00469276
1	MIR5008	23	228119290	228139384	1000	38.0404	0.206793	rs680148	0.02165		10000	109.133	0.0158984	rs638877	8.562e-05	0.00469282
9	TMEM38B	204	108446805	108548892	100000	1336.72	0.00439996	rs10816297	0.001489		1000	152.773	0.410589	rs72730831	0.04114	0.00472042
15	SPRED1	270	38535051	38659450	100000	2063.86	0.00133999	rs75891845	0.0001855		1000	111.223	0.643357	rs10153039	0.09067	0.00472564
11	E2F8	60	19235609	19273202	1000	111.62	0.106893	rs10833075	0.01405		10000	140.485	0.039696	rs1698884	0.001683	0.00473607
6	TREML4	133	41186061	41216120	10000	402.449	0.0311969	rs9296357	0.01504		1000	259.19	0.12987	rs9367098	0.05944	0.00473653
19	EMR2	195	14833508	14899353	10000	448.962	0.040196	rs4807988	0.002643		1000	352.222	0.105894	rs2524371	0.003647	0.00474151
3	HYAL1	13	50327319	50359812	10000	57.2265	0.0089991	rs138558275	0.003323		1000	16.2197	0.290709	rs1076872	0.06057	0.00474152
8	ZFPM2	818	106321146	106826767	10000	1422.69	0.0376962	rs67638406	0.0009563		1000	1166.53	0.111888	rs963658	0.002411	0.00474883
8	NAPRT1	77	144646954	144670521	10000	220.48	0.0222978	rs77951814	0.002317		1000	125.635	0.166833	rs28606985	0.06747	0.00475076
13	MTUS2-AS1	3	30040651	30071887	10000	9.01431	0.0693931	rs4238123	0.04483		10000	10.0201	0.0640936	rs4238123	0.05201	0.00475396
19	MIR8077	19	42845282	42865357	1000	7.4201	0.507493	rs1206028	0.262		100000	161.915	0.00265997	rs34922891	0.001394	0.00475504
19	TINCR	37	5548177	5578005	1000000	188.75	0.000513999	rs12984187	9.25e-07		1000	16.4125	0.847153	rs8105637	0.07113	0.00476644
16	MIR5093	15	85329831	85349931	10000	48.2472	0.0308969	rs12445952	0.01968		1000	28.7945	0.131868	rs11639583	0.04627	0.00477558
11	MIR100	33	122012936	122033016	1000	68.752	0.0959041	rs482869	0.001976		10000	84.5134	0.0454955	rs513069	0.01243	0.00477642
10	VDAC2	68	76959911	77001207	1000	120.535	0.127872	rs11001328	0.05885		10000	184.559	0.0321968	rs2657290	0.004579	0.00478214
6	LTB	23	31538335	31560202	10000	61.6918	0.0331967	rs11575842	0.009466		1000	39.2134	0.124875	rs2844482	0.02177	0.00478392
1	ADAMTSL4-AS1	33	150523370	150557028	1000	24.1011	0.492507	rs6681639	0.04837		100000	187.244	0.00290997	rs11204664	0.001506	0.00479284
22	C22orf23	17	38329056	38359676	1000	32.7146	0.150849	rs139873	0.03984		10000	69.5262	0.0259974	rs77801248	0.001777	0.00479903
2	KHK	22	27299610	27333619	10000	76.353	0.0462954	rs6742004	0.02559		1000	54.317	0.0949051	rs7602823	0.08002	0.0047993
11	MIR6860	9	66803113	66823179	100000	54.0669	0.00189998	rs10896149	0.0002847		1000	5.28167	0.578422	rs3862391	0.1447	0.00481543
8	CDCA2	132	25306512	25375425	10000	379.552	0.0584942	rs55796651	0.001345		1000	330.856	0.0769231	rs17053711	0.002597	0.00481866
19	MIR6887	41	35603603	35623668	1000	37.3147	0.36963	rs3787037	0.1219		100000	237.641	0.00573994	rs2290650	0.0003482	0.0048321
19	ICAM4	28	10387642	10409260	100000	209.06	0.00193998	rs17852402	0.0001182		1000	13.2742	0.575425	rs2569703	0.142	0.00483304
12	SRGAP1	361	64228540	64551613	1000	590.272	0.0829171	rs61937061	0.008889		10000	647.911	0.0546945	rs17099954	0.000283	0.00487336
11	MIR125B1	16	121960464	121980552	10000	51.2303	0.0133987	rs951898	0.006361		1000	21.7455	0.237762	rs4121975	0.03988	0.00489046
15	CYP1A1	15	75001882	75027877	1000	28.6854	0.124875	rs6495121	0.06995		10000	49.84	0.0340966	rs4646421	0.02586	0.00489082
12	POU5F1P3	25	8276364	8297448	10000	109.489	0.0121988	rs4264221	0.004258		1000	30.9411	0.251748	rs2377422	0.02511	0.00490187
2	LOC101926966	152	15820905	15869085	10000	324.991	0.0657934	rs58356038	0.0005197		1000	289.434	0.0699301	rs6431728	0.01973	0.00490452
6	MAK	89	10752955	10848788	10000	293.551	0.0328967	rs9358911	0.003573		1000	165.33	0.128871	rs493307	0.01432	0.00490735
4	CCNG2	53	78068356	78101213	10000	179.911	0.0220978	rs115755247	0.01574		1000	85.5025	0.172827	rs4518274	0.0184	0.00490787
4	LINC01098	626	178639910	178921904	1000	934.005	0.128871	rs11932491	0.002003		10000	1260.06	0.0329967	rs4277728	0.001642	0.00491961
1	NOTCH2	53	120444175	120622317	1000	43.9877	0.375624	rs2453040	0.2184		100000	340.421	0.00570994	rs2453044	0.0007622	0.00492683
2	MTIF2	108	55453755	55506384	1000	163.102	0.170829	rs56039135	0.01941		10000	313.274	0.0225977	rs6545483	0.00632	0.00492949
3	CYB561D2_1	12	50378125	50415628	10000	71.4086	0.00889911	rs78671882	0.003107		1000	14.8414	0.301698	rs2269569	0.07612	0.00493968
4	METTL14	67	119596573	119642077	10000	206.895	0.0382962	rs4834698	0.003289		1000	140.796	0.114885	rs35613641	0.02995	0.00494396
22	HORMAD2	157	30466452	30583062	10000	378.253	0.0467953	rs78777758	0.003499		1000	311.769	0.0969031	rs4823076	0.006782	0.00494474
3	RBM5	42	50116340	50166397	100000	238.387	0.00255997	rs2624848	0.0007578		1000	25.8705	0.528472	rs62263597	0.1768	0.004962
16	IQCK	182	19717777	19878859	10000	533.996	0.0492951	rs739564	0.0199		1000	405.536	0.0929071	rs1542919	0.001668	0.00496416
19	ZNF837	72	58868989	58902389	1000	138.455	0.110889	rs7251813	0.0262		10000	212.283	0.040196	rs3794974	0.0005126	0.00496772
1	EXOSC10	127	11116675	11169938	1000	205.185	0.185814	rs2791644	0.09548		10000	560.179	0.020198	rs12136825	0.001807	0.00497001
1	LBR	100	225579203	225626557	100000	399.571	0.00367996	rs6426073	0.000901		1000	86.461	0.458541	rs12073271	0.06908	0.00497099
11	AASDHPPT	37	105938291	105979419	100000	192.747	0.00660993	rs77293702	0.006525		1000	39.2781	0.352647	rs2155340	0.05516	0.00497372
11	SAA4	50	18242901	18268384	1000	107.796	0.101898	rs2445145	0.04048		10000	131.127	0.0444956	rs35474013	0.01289	0.00497613
19	DKKL1	91	49856986	49888373	10000	342.98	0.0326967	rs3745303	0.0178		1000	170.192	0.131868	rs76029565	0.09117	0.00500214
4	SEC24D	177	119633977	119767326	100000	823.005	0.00276997	rs11730993	0.001367		1000	142.411	0.515485	rs6847706	0.02378	0.00500282
8	SDR16C5	70	57202569	57243241	10000	213.52	0.0291971	rs62516691	0.002347		1000	116.526	0.143856	rs4077819	0.0377	0.00500385
22	POLR2F	25	38339673	38375319	1000	45.7828	0.155844	rs139873	0.03984		10000	103.981	0.0262974	rs150648426	0.001632	0.00501836
12	C12orf66	44	64576418	64626076	10000	134.549	0.0344966	rs2575289	0.002961		1000	81.5497	0.126873	rs2279740	0.02026	0.00502053
11	PRSS23	31	86501490	86532273	1000	85.375	0.0709291	rs75157582	0.02042		10000	98.4765	0.0665933	rs3809048	0.0494	0.00502493
14	LOC100506700	59	81898330	81926501	10000	161.511	0.0247975	rs7145713	0.001282		1000	93.399	0.162837	rs61986619	0.01376	0.00502703
1	PVRL4	39	161030780	161069385	10000	97.8462	0.0383962	rs77584890	0.01077		1000	69.4707	0.116883	rs11576830	0.01451	0.00504291
7	TRIM24	114	138135078	138280332	10000	380.444	0.0286971	rs62485263	0.002914		1000	222.351	0.146853	rs62485261	0.06528	0.00504531
18	CDH19	176	64158423	64281375	1000	205.295	0.294705	rs513107	0.00341		10000	568.798	0.00959904	rs11662040	0.005964	0.00505104
8	GNRH1	27	25266773	25292556	10000	79.552	0.0521948	rs1506869	0.005153		1000	64.4724	0.0899101	rs4871939	0.009553	0.00505525
12	FOXM1	57	2956846	2996321	1000	88.9586	0.180819	rs11062389	0.01977		10000	194.49	0.0214979	rs10848719	0.007128	0.0050556
19	GPATCH1	161	33561785	33631318	10000	412.004	0.0557944	rs7249077	0.0102		1000	357.117	0.0849151	rs138303241	0.01723	0.00507495
13	DLEU1	733	50646304	51112779	100000	2198.64	0.00135999	rs117010378	2.32e-05		1000	541.46	0.666334	rs2703075	0.008893	0.00508838
20	LINC01273	74	48779106	48803208	10000	256.232	0.0343966	rs1974103	0.01889		1000	137.234	0.128871	rs6012867	0.054	0.00509083
10	C10orf35	75	71380002	71403355	1000	85.9364	0.285714	rs72801121	0.053		10000	300.865	0.010299	rs2616081	0.004235	0.00509877
10	LIPF	54	90414145	90448572	10000	152.776	0.0224978	rs814618	0.00684		1000	80.9855	0.176823	rs10887846	0.02724	0.00510645
1	MIR5187	34	161186975	161207051	10000	105.315	0.0183982	rs67857806	0.003096		1000	50.4428	0.202797	rs4073054	0.006878	0.00512033
6	REV3L	157	111610233	111814918	10000	477.755	0.0408959	rs2343614	0.002514		1000	328.306	0.112887	rs2300660	0.02126	0.00513283
6	PSORS1C3	144	31131511	31155676	1000	163.657	0.313686	rs114471122	0.02047		100000	446.757	0.00873991	rs147448483	0.001183	0.00513651
14	ZBTB1	86	64961291	65010408	1000	191.722	0.0859141	rs10133411	0.04179		10000	237.184	0.0558944	rs61985707	0.03096	0.00514035
19	ZFP82	61	36872860	36919550	10000	193.02	0.0447955	rs2967517	0.03098		1000	131.277	0.104895	rs2967520	0.02701	0.00515161
8	MROH6	73	144638362	144664928	10000	213.64	0.0258974	rs1545536	0.000244		1000	117.043	0.161838	rs896949	0.07366	0.00516715
11	MIR4686	28	2184292	2204368	1000000	187.85	0.000662999	rs7948665	0.0001251		1000	8.71592	0.824176	rs11042962	0.1953	0.00516764
1	ZMYM6NB	24	35437126	35460948	1000	8.60428	0.571429	rs57359543	0.3975		100000	205.47	0.00220998	rs116541834	0.001701	0.00516984
7	KPNA7	176	98761196	98815089	10000	488.82	0.0486951	rs73403103	0.03365		1000	371.376	0.0979021	rs10239195	0.02333	0.00517032
2	STON1	145	48747307	48835654	1000	175.792	0.256743	rs77637988	0.001763		10000	612.326	0.0126987	rs78148162	0.0009881	0.00517171
11	CBL	99	119066985	119188859	10000	267.883	0.0571943	rs4938642	0.002483		1000	225.29	0.0849151	rs4938644	0.00679	0.00518811
7	TMEM196	220	19748937	19822404	10000	659.941	0.0381962	rs28545597	0.001964		1000	397.341	0.120879	rs10260908	0.002014	0.00519698
4	LEF1-AS1	17	109078680	109107586	1000	34.3781	0.100899	rs11097970	0.0561		10000	50.2239	0.0473953	rs7654502	0.03681	0.00520308
13	CTAGE11P	54	75801888	75824517	1000	88.0309	0.134865	rs480099	0.01727		10000	146.118	0.0333967	rs9573500	0.002778	0.00521146
3	CYB561D2_2	9	50392764	50415628	10000	52.1212	0.010299	rs78671882	0.003107		1000	10.6012	0.290709	rs2269569	0.07612	0.0052144
19	MEGF8	63	42819760	42892921	1000	19.8938	0.589411	rs1206028	0.262		100000	501.757	0.00205998	rs34922891	0.001394	0.00522563
15	CIB1	114	90763476	90818991	1000	211.59	0.12987	rs8030039	0.01342		10000	378.806	0.0351965	rs4552007	0.007732	0.00523022
11	MIR4300	35	81591782	81611878	1000	73.403	0.0809191	rs75543246	0.01055		10000	83.9266	0.0607939	rs7118432	0.002374	0.00523379
17	NME2	48	49232795	49259105	1000	31.7014	0.601399	rs11868380	0.08061		100000	264.795	0.00194998	rs3744661	0.0006818	0.00523627
7	SEPT14	138	55851236	55940482	1000	242.266	0.115884	rs73132825	0.007656		10000	378.521	0.0407959	rs10251595	0.02974	0.00526031
1	LOC653160	20	35431299	35454307	1000	6.1568	0.636364	rs12563137	0.3198		100000	168.26	0.00166998	rs12562765	0.001943	0.00527849
6	PDE7B	357	136162833	136526709	1000	465.192	0.232767	rs9385740	0.0004051		10000	864.318	0.0153985	rs62429906	0.0008904	0.00527911
3	POMGNT2	56	43110720	43157575	1000	114.95	0.104895	rs627582	0.01978		10000	163.09	0.0460954	rs1949584	0.008907	0.00527954
5	LOC101926905	50	140415789	140467609	10000	165.79	0.0306969	rs173500	0.0126		1000	86.4831	0.145854	rs31861	0.08327	0.0052879
10	GPR158-AS1	34	25437000	25475205	1000	16.8483	0.621379	rs12245357	0.1785		100000	254.997	0.00179998	rs11014431	0.0005059	0.00528814
5	STARD4	34	110824021	110858157	10000	96.9093	0.029997	rs17458866	0.0006946		1000	59.5183	0.148851	rs72792075	0.02393	0.00530491
5	FST	60	52766263	52792304	1000	108.052	0.0949051	rs13173929	0.0267		10000	130.654	0.0522948	rs9686972	0.004117	0.0053369
7	KIAA1147	62	141346527	141411953	100000	295.89	0.00747993	rs36090574	0.004704		1000	57.4575	0.34965	rs12154227	0.1049	0.00534576
11	CHRM1	36	62666150	62699012	10000	90.8519	0.0347965	rs7940070	0.001621		1000	62.9218	0.133866	rs1938677	0.004212	0.005348
12	C12orf49	21	117143595	117185843	1000	38.7065	0.142857	rs12367425	0.03647		10000	63.8139	0.0319968	rs1566019	0.01738	0.00534868
5	FAM105A	35	14571890	14626287	10000	139.406	0.010099	rs149196	0.004721		1000	43.5752	0.2997	rs42411	0.03976	0.00535071
11	BAD	26	64027299	64062176	10000	81.543	0.00939906	rs589030	0.001411		1000	30.2877	0.311688	rs28395880	0.04172	0.0053575
1	MCL1	30	150537026	150562214	1000	20.6824	0.53047	rs112175941	0.1274		100000	160.196	0.00286997	rs11204669	0.002614	0.00536023
6	GRM1	475	146338917	146768734	1000	789.53	0.120879	rs4272232	0.002388		10000	1056.83	0.039696	rs80191792	0.01149	0.00536708
17	GJC1	60	42865815	42918179	10000	213.489	0.00889911	rs60408555	0.001796		1000	70.1469	0.321678	rs8064669	0.0485	0.00537876
3	TUSC2	8	50352340	50375668	10000	36.8481	0.0117988	rs78501918	0.00616		1000	9.97177	0.276723	rs79536844	0.1787	0.00539085
12	LOC102723544	45	352607	376465	10000	173.794	0.0131987	rs554597	0.0009772		1000	55.9323	0.25974	rs10848623	0.07078	0.00539573
15	NGRN	38	90798894	90825443	1000	59.0741	0.188811	rs12909724	0.06642		10000	131.303	0.0219978	rs4552007	0.007732	0.00540513
3	RBM5-AS1	14	50127035	50148421	100000	81.9022	0.00276997	rs1061474	0.0008129		1000	8.98013	0.54046	rs62263597	0.1768	0.0054075
2	ZSWIM2	129	187682206	187723897	1000000	1175.85	0.000388	rs13407627	0.0004305		1000	15.4375	0.956044	rs59048647	0.212	0.00541913
5	LOC257396	81	52395671	52420956	10000	196.155	0.0520948	rs28861745	0.02926		1000	157.568	0.0969031	rs7446448	0.006259	0.00542822
22	MIR4534	7	38374800	38394860	1000	10.9504	0.186813	rs139891	0.1653		10000	31.1147	0.0225977	rs3026645	0.001486	0.00545217
14	LRP10	7	23330959	23357291	1000	11.2467	0.182817	rs4982700	0.08394		10000	30.4901	0.0233977	rs35956093	0.03011	0.00546571
5	PCDHB3	47	140469829	140493406	10000	164.33	0.0266973	rs145066448	0.00728		1000	84.791	0.166833	rs13178255	0.08186	0.00547283
4	AGA	69	178341928	178373657	100000	267.418	0.00241998	rs4690523	0.0003382		1000	54.0575	0.572428	rs2271101	0.05225	0.00548075
2	EMILIN1	18	27291434	27319265	10000	68.4742	0.050395	rs6742004	0.02559		1000	46.7126	0.100899	rs7602823	0.08002	0.0054868
2	ATIC	103	216166678	216224496	10000	319.132	0.0267973	rs75130140	0.006593		1000	177.239	0.166833	rs148003828	0.05708	0.00548899
3	COPB2	103	139066432	139118522	10000	263.149	0.0540946	rs57357132	0.01201		1000	219.643	0.0949051	rs1844977	0.009917	0.00549743
6	TRAF3IP2	88	111866580	111937477	1000	122.958	0.194805	rs74954073	0.007715		10000	321.607	0.0214979	rs12663048	0.001909	0.00550334
22	MIR3200	25	31117543	31137628	1000	32.2975	0.214785	rs62235892	0.1506		10000	120.299	0.0185981	rs136356	0.003446	0.00552135
18	MIR133A1	28	19395658	19415746	1000	28.6534	0.356643	rs1941971	0.1576		100000	129.181	0.00757992	rs112280887	0.007657	0.00554366
6	BRPF3	44	36154549	36210567	10000	120.848	0.0230977	rs1029312	0.004416		1000	63.0085	0.186813	rs9470234	0.05392	0.00554511
15	DAPK2	256	64189234	64348521	10000	826.152	0.0108989	rs3794800	4.072e-05		1000	310.685	0.295704	rs4776268	0.0338	0.00554811
8	PYCRL	65	144676082	144701784	10000	197.038	0.0233977	rs58573550	0.002079		1000	98.5886	0.185814	rs113642387	0.04457	0.00556688
16	LOC101928446	347	82796923	82873243	10000	769.505	0.0112989	rs11150496	0.000475		1000	386.407	0.290709	rs1531437	0.000578	0.00556753
9	NR5A1	39	127233514	127279699	100000	331.134	0.00205998	rs4838191	0.000333		1000	17.5658	0.611389	rs2297605	0.1197	0.00557142
18	ST8SIA5	251	44249080	44347039	1000	177.22	0.747253	rs4624285	0.004053		100000	803.715	0.00108999	rs514285	1.439e-06	0.00558346
14	LRFN5	577	42066763	42383752	10000	1575.18	0.019898	rs12882067	0.001541		1000	839.804	0.207792	rs114888929	0.0004181	0.00558961
10	KIAA1462	119	30291728	30358488	1000	220.131	0.0959041	rs2505087	0.002966		10000	244.637	0.0545945	rs11007874	0.01135	0.00559856
1	C1orf53	27	197861681	197886497	100000	110.153	0.00116999	rs12138550	2e-05		1000	14.3099	0.733267	rs1109965	0.192	0.00560141
6	HACE1	200	105165967	105317794	1000	393.246	0.0919081	rs75245866	0.002881		10000	572.83	0.0572943	rs6920440	0.01133	0.00560599
11	BDNF	80	27666441	27753605	10000	222.009	0.0441956	rs11030108	0.006207		1000	153.048	0.115884	rs4517468	0.01673	0.0056282
14	PCNXL4	107	60548628	60611532	10000	392.014	0.0384962	rs308999	0.004822		1000	226.943	0.12987	rs219307	0.02314	0.00563242
9	PBX3	146	128499616	128739655	1000	34.9543	0.809191	rs1411353	0.2688		1000000	1254.46	0.000831999	rs2416984	4.849e-05	0.00564098
14	L2HGDH	143	50699151	50788947	10000	633.994	0.0112989	rs10151271	0.002128		1000	162.516	0.293706	rs148053265	0.01317	0.00564156
15	SEC11A	59	85202767	85269691	10000	169.634	0.0326967	rs8026505	0.006221		1000	100.197	0.147852	rs4280214	0.02661	0.00564606
2	OST4	13	27283341	27304567	10000	46.34	0.0469953	rs2011616	0.03427		1000	30.8077	0.110889	rs35874715	0.08681	0.00567341
18	MIB1	145	19311289	19460918	1000	155.225	0.318681	rs115020190	0.07395		10000	614.899	0.00979902	rs111412460	0.006809	0.00567957
7	OGDH	184	44636120	44758669	1000	282.871	0.182817	rs76623708	0.01726		10000	560.804	0.0245975	rs757702	0.004821	0.00568206
22	LOC339666	78	32762650	32790329	10000	245.425	0.0160984	rs12160141	0.003548		1000	102.756	0.240759	rs5998459	0.06109	0.00568238
11	TMEM218	124	124954265	124991659	100000	388.719	0.00505995	rs10790723	8.633e-05		1000	119.419	0.437562	rs76011280	0.03075	0.00568536
2	KIDINS220	113	8858986	8987755	1000	156.655	0.226773	rs6716851	0.03263		10000	412.355	0.0177982	rs3811603	0.002197	0.0056969
20	ZNF343	113	2452465	2515168	1000	206.009	0.0759241	rs6083536	0.006557		10000	207.204	0.0712929	rs6132730	0.01048	0.00569751
19	ZNF333	132	14790869	14841772	10000	459.049	0.0121988	rs4808304	0.0003863		1000	164.153	0.283716	rs62122589	0.01366	0.00569865
1	CSF1	69	110443232	110483616	1000	136.202	0.0699301	rs333967	0.01025		1000	137.643	0.0779221	rs12121374	0.01003	0.00573452
19	LOC101928295	127	49861961	49901338	10000	418.857	0.0405959	rs11083973	0.01793		1000	249.463	0.126873	rs76029565	0.09117	0.00574669
12	CCDC42B	36	113577662	113607081	1000	80.2867	0.101898	rs2290767	0.01393		10000	108.454	0.0526947	rs116271895	0.00719	0.00575883
10	NRBF2	57	64883006	64924791	10000	238.975	0.0118988	rs10822143	0.001457		1000	71.6205	0.290709	rs112900989	0.1173	0.00577551
8	PPP2R2A	109	26139006	26240195	1000	95.2224	0.482517	rs17055108	0.0803		100000	442.43	0.00411996	rs13266943	0.001267	0.00578261
8	SGK223	187	8165257	8249344	10000	401.473	0.0560944	rs4840956	0.00979		1000	368.22	0.0969031	rs13276576	0.0172	0.0057911
12	SMUG1	44	54564141	54592778	100000	213.37	0.00624994	rs7133717	0.00181		1000	40.4065	0.403596	rs11611943	0.08661	0.00580008
7	UBE2H	348	129460572	129602800	1000000	2603.59	0.000716999	rs3807121	0.0003634		1000	105.368	0.852148	rs77022737	0.129	0.00580258
5	ITGA1	496	52074135	52259485	1000	681.214	0.141858	rs2456208	0.01158		10000	904.057	0.0356964	rs11740724	0.001007	0.00580373
1	ENAH	318	225664533	225850845	10000	836.656	0.0477952	rs2657569	0.00214		1000	613.101	0.111888	rs149560180	0.0236	0.00580755
2	CALCRL	212	188196689	188323021	1000000	1332.84	0.000505999	rs1398061	0.0002628		1000	55.811	0.928072	rs3821183	0.0925	0.00582061
8	MCPH1	861	6254112	6511140	10000	1498.36	0.060494	rs2959800	0.003617		1000	1309.77	0.0909091	rs2440396	0.009074	0.005821
19	ADAT3	46	1895370	1923446	1000	45.5676	0.35964	rs12609079	0.06327		100000	207.054	0.00803992	rs8113626	0.000164	0.00583692
11	MIR8068	15	28489027	28509095	10000	42.4902	0.050195	rs4923542	0.004084		1000	31.3975	0.107892	rs10835344	0.01135	0.00584162
17	TIMP2	236	76839058	76931472	1000	417.674	0.0979021	rs8069845	0.01015		10000	462.071	0.0560944	rs9898050	0.002808	0.00584898
8	LOC101926892	28	71373368	71407922	1000	38.8614	0.22977	rs7818097	0.03564		10000	96.9713	0.0180982	rs6980853	0.003073	0.00585907
6	SLC29A1	49	44177241	44211888	1000	74.7426	0.177822	rs55823111	0.01107		10000	141.15	0.0266973	rs3734701	0.0006804	0.0058726
19	TEAD2	70	49833852	49875714	10000	239.435	0.0412959	rs3745303	0.0178		1000	141.241	0.127872	rs354019	0.07961	0.00587629
20	ZNF512B	4	62578056	62611223	100000	37.3139	0.00219998	rs817351	0.002184		1000	0.94916	0.616384	rs817351	0.6234	0.00587976
11	SAA2-SAA4	68	18242901	18280221	1000	136.46	0.0819181	rs2445145	0.04048		10000	140.993	0.0683932	rs35474013	0.01289	0.00588836
1	USP21	23	161119253	161145516	10000	75.8304	0.0313969	rs3813619	0.004423		1000	42.0018	0.158841	rs2502806	0.02056	0.00590121
11	LOC101054525	11	100989807	101040001	1000	17.9333	0.175824	rs529359	0.05837		10000	48.3943	0.0272973	rs10895072	0.006877	0.00590146
3	QRICH1	27	49057141	49141504	10000	89.1393	0.0448955	rs4521268	0.001918		1000	67.8366	0.11988	rs9846123	0.08279	0.00590212
14	MIA2	72	39693124	39732575	1000	142.332	0.0999001	rs7153523	0.02948		10000	184.108	0.0554945	rs61998535	0.009274	0.00590907
5	YIPF5	74	143527722	143560278	1000	95.9526	0.290709	rs4505984	0.08803		10000	317.31	0.0122988	rs10875605	0.005633	0.00591266
1	PPOX	21	161126180	161151010	10000	75.5606	0.0225977	rs3813619	0.004423		1000	33.7971	0.200799	rs2502806	0.02056	0.00591948
3	IGSF11-AS1	49	118651922	118677088	10000	187.126	0.00969903	rs9855713	0.003171		1000	56.184	0.330669	rs73185814	0.04037	0.00592305
17	FGF11	36	7332688	7358251	10000	125.549	0.0127987	rs72842824	0.0007131		1000	42.904	0.284715	rs113251489	0.05831	0.00592349
12	NR2C1	84	95404004	95477404	10000	267.297	0.0219978	rs35582	0.001736		1000	117.172	0.204795	rs11107880	0.02254	0.00593176
10	OBFC1	90	105627317	105688045	100000	442.804	0.00354996	rs10748858	0.0005307		1000	56.3621	0.52048	rs75458328	0.1591	0.00593413
21	PCNT	204	47734035	47875682	1000	336.625	0.175824	rs13046680	0.02551		10000	630.059	0.0275972	rs7275926	0.006816	0.00595231
4	MAEA	288	1273671	1343925	1000	585.042	0.0959041	rs80081732	0.01947		10000	739.33	0.0585941	rs11721461	0.004407	0.00595732
2	INPP5D	312	233914676	234126549	1000	398.381	0.208791	rs9247	0.002434		10000	696.565	0.0214979	rs7569827	0.0001686	0.00596029
18	MIR133A1HG	33	19395439	19421367	1000	32.935	0.343656	rs1941971	0.1576		10000	152.904	0.00909909	rs112280887	0.007657	0.00596923
7	LHFPL3-AS1	36	104426953	104454539	10000	117.79	0.0242976	rs4582489	0.004758		1000	54.2294	0.192807	rs2470958	0.01539	0.00597597
1	HPCAL4	98	40134319	40167382	1000	136.485	0.206793	rs3806428	0.01082		10000	245.356	0.0218978	rs11206624	0.004293	0.00597768
20	SAMD10	9	62595465	62620995	100000	80.7685	0.00272997	rs817352	0.001996		1000	2.81956	0.577423	rs817353	0.4552	0.0059873
20	NOL4L	152	31020861	31182875	100000	707.211	0.00342997	rs56827178	0.0009086		1000	105.652	0.53047	rs6141734	0.09244	0.00598916
2	VAMP5	59	85801530	85830511	1000	84.0493	0.192807	rs150679559	0.01803		10000	202.531	0.0243976	rs1972297	0.008623	0.00599494
17	GLP2R	139	9719380	9803022	10000	303.968	0.059694	rs17682132	0.003769		1000	281.3	0.0949051	rs905022	0.04946	0.00599507
11	LOC494141	78	18220684	18245111	10000	222.765	0.059694	rs2445218	0.03211		1000	196.759	0.0949051	rs2468802	0.008954	0.00599507
8	KCTD9	102	25275363	25325984	10000	271.192	0.0743926	rs17053711	0.003598		1000	253.767	0.0769231	rs17053711	0.002597	0.0059963
8	WDYHV1	214	124418964	124464480	100000	1228.9	0.00654993	rs58894477	0.004934		1000	180.22	0.404595	rs10956131	0.007608	0.0060044
19	LIPE	11	42895658	42941578	1000	14.1401	0.257742	rs851301	0.1724		10000	58.6689	0.0154985	rs77555347	0.002723	0.00600539
20	TASP1	318	13360035	13629583	100000	1299.62	0.00636994	rs2057258	0.001065		1000	297.875	0.410589	rs11697393	0.009175	0.00602104
2	NCOA1	228	24797345	25003570	10000	581.762	0.0316968	rs11125751	0.0007524		1000	381.986	0.160839	rs17046473	0.008148	0.00602699
5	CRHBP	54	76238679	76275299	10000	114.855	0.0719928	rs1700674	0.01726		1000	106.332	0.0799201	rs7727251	0.01704	0.00602886
17	MIR2909	13	35381041	35401110	1000	37.2614	0.0749251	rs113727333	0.06066		1000	36.8478	0.0769231	rs1634332	0.05087	0.00603569
3	RBM6	190	49967476	50124685	100000	1024.27	0.00379996	rs115669815	0.000182		1000	130.202	0.512488	rs75729494	0.09892	0.00604139
10	BICC1	498	60262903	60598845	100000	2186.44	0.00806992	rs2393455	0.001597		1000	498.163	0.36963	rs11815410	0.006017	0.00607753
7	MUC17	77	100653363	100712140	10000	306.272	0.0123988	rs4729655	0.003384		1000	86.919	0.295704	rs34834039	0.01376	0.00607777
13	FNDC3A	160	49540047	49793915	100000	1119.36	0.00312997	rs3012115	0.0007833		1000	81.4759	0.554446	rs35468616	0.03202	0.00608371
17	MIR4316	54	75383065	75403136	100000	273.46	0.00213998	rs403483	0.004143		1000	35.8538	0.634366	rs28435961	0.1448	0.00608508
15	PGPEP1L	124	99501458	99561024	1000000	666.521	0.000818999	rs1995797	0.000293		1000	46.6746	0.842158	rs2654962	0.1757	0.00608812
16	LOC102723385	56	19064075	19089013	1000	61.8686	0.350649	rs62025553	0.07674		10000	232.127	0.0089991	rs8053779	0.003024	0.00608821
12	DDX54	35	113584977	113633284	10000	148.973	0.0266973	rs2290767	0.01393		1000	51.9132	0.183816	rs34251478	0.008731	0.00609318
8	PCAT2	102	128074938	128104466	1000	186.043	0.0799201	rs28451013	0.01837		1000	222.02	0.0729271	rs1031588	0.01171	0.00610018
1	EPHX1	146	225987775	226043262	10000	315.978	0.0335966	rs10799323	0.003511		1000	221.595	0.155844	rs4149226	0.01524	0.00610468
6	EXOC2	516	475137	703141	1000000	1877.29	0.000545999	rs2073008	3.172e-05		1000	230.636	0.931069	rs6597061	0.02181	0.00611026
5	PDGFRB	120	149483401	149545422	10000	319.175	0.0162984	rs12515782	0.0025		1000	146.726	0.253746	rs11738390	0.02037	0.00611209
12	RARG	41	53594349	53636040	10000	97.8324	0.0339966	rs7139068	0.003016		1000	63.7648	0.154845	rs11170470	0.02127	0.00612096
1	KIF1B	279	10260763	10451661	100000	1546.56	0.00597994	rs12403443	0.000652		1000	212.61	0.427572	rs17034655	0.08307	0.00612714
3	TNFSF10	123	172213297	172251297	1000	238.423	0.0869131	rs4894557	0.02914		10000	271.813	0.0672933	rs1131535	0.001988	0.00613462
18	TCEB3C_2	17	44544572	44566449	10000	49.1367	0.0451955	rs998819	0.03086		1000	33.9443	0.123876	rs72919280	0.02764	0.00613566
22	MYH9	212	36667322	36794063	10000	668.487	0.00969903	rs2239782	0.0001441		1000	229.092	0.33966	rs136187	0.007583	0.0061396
5	PCDHB4	26	140491331	140515203	10000	89.3245	0.029697	rs246670	0.01036		1000	45.084	0.171828	rs13171965	0.05077	0.00614886
15	MEF2A	202	100096132	100266629	1000	370.899	0.116883	rs77710130	0.003482		10000	510.189	0.0487951	rs12591986	0.00483	0.00617461
1	ATP6V0B	25	44430601	44453972	1000	11.8123	0.719281	rs1061781	0.1464		100000	134.381	0.00147999	rs2486005	4.832e-05	0.00617917
2	CGREF1	34	27312220	27351995	10000	116.811	0.0447955	rs4665946	0.02059		1000	72.3832	0.125874	rs6547413	0.09553	0.00618971
16	PYDC1	5	31217282	31238395	1000	11.7621	0.102897	rs7184910	0.06858		10000	17.8842	0.0566943	rs4496161	0.05547	0.00619612
19	DOT1L	138	2154147	2242577	1000	227.119	0.146853	rs3761022	0.006303		10000	384.795	0.0370963	rs57119624	0.006027	0.00621083
4	PDGFRA	138	55085263	55174412	10000	376.452	0.0533947	rs28698464	0.01032		1000	296.017	0.108891	rs7682912	0.0425	0.00621737
6	MIR2113	23	98462406	98482495	1000	43.7456	0.132867	rs12529874	0.07352		10000	67.4227	0.0421958	rs9401491	0.01691	0.0062228
7	ITGB8	159	20360724	20465382	10000	408.22	0.029697	rs2040732	0.00039		1000	246.677	0.173826	rs10257873	0.02945	0.00622721
11	CDK2AP2	15	67263960	67286199	10000	84.7063	0.010199	rs594729	0.006471		1000	14.0616	0.334665	rs672432	0.1286	0.00623158
2	LOC101928386	53	144684633	144731722	1000	73.8552	0.217782	rs16823382	0.02705		10000	179.089	0.0213979	rs16823361	0.01457	0.00623695
3	CPNE4	680	131242403	131768450	1000	966.876	0.13986	rs139089870	0.000107		10000	1136	0.039696	rs7640815	0.00149	0.00623853
20	TMEM189-UBE2V1	148	48687660	48780335	10000	463.734	0.0240976	rs1000595	0.001545		1000	216.99	0.201798	rs6122877	0.02821	0.00625342
18	CCBE1	794	57088170	57374644	1000000	2161.28	0.000698999	rs2187493	7.035e-05		1000	478.154	0.887113	rs4608425	0.06099	0.00625448
10	OPALIN	75	98092974	98129122	1000	120.084	0.182817	rs2146392	0.04667		10000	237.872	0.0278972	rs11593074	0.006615	0.00626784
19	CCDC155	110	49881474	49931256	10000	323.824	0.050195	rs11672370	0.009469		1000	212.847	0.115884	rs9676602	0.06721	0.00627127
8	TOP1MT	170	144381496	144452147	10000	462.8	0.0477952	rs2450749	0.0009974		1000	311.93	0.120879	rs35643226	0.02376	0.0062751
13	SCEL	186	78099808	78229398	1000	232.775	0.253746	rs7982270	0.02858		10000	554.696	0.0168983	rs9565356	0.002674	0.00627596
7	EIF3B	87	2384473	2430377	1000	78.7902	0.394605	rs73275099	0.08148		100000	352.549	0.00738993	rs7804900	0.004517	0.00627812
1	RPL31P11	36	161643494	161665042	1000	34.5357	0.34965	rs4656327	0.1533		10000	144.66	0.00949905	rs1340976	0.004773	0.00629339
3	FANCD2	133	10058112	10153614	1000	276.943	0.132867	rs73017232	0.0635		10000	489.475	0.0427957	rs6807846	0.0163	0.00629627
18	TCEB3CL_3	17	44544572	44566213	10000	49.1367	0.0530947	rs998819	0.03086		1000	33.9443	0.110889	rs72919280	0.02764	0.00629915
1	RORC	71	151768546	151814348	1000	99.2306	0.185814	rs4284267	0.001295		10000	183.499	0.0274973	rs9017	0.0004693	0.00631059
13	DOCK9	664	99435740	99748660	10000	2132.09	0.00939906	rs8001655	0.0001862		1000	691.154	0.352647	rs12872448	0.007656	0.00632059
20	LRRN4	62	6011191	6044726	1000	85.6563	0.228771	rs45617735	0.03179		10000	221.574	0.020198	rs6107750	0.003221	0.00632657
11	PITPNM1	15	67249238	67282843	100000	67.8449	0.00861991	rs594729	0.006471		1000	15.4782	0.368631	rs672432	0.1286	0.00633121
20	THBD	50	23016269	23040301	1000	38.414	0.52048	rs2007363	0.08156		100000	192.628	0.00393996	rs2235952	0.0009866	0.00633469
4	MIR8082	62	114063437	114083518	10000	179.278	0.0268973	rs436855	0.01099		1000	89.1477	0.18981	rs10021192	0.0115	0.00635224
19	TMEM145	15	42807476	42839214	1000	7.26821	0.498501	rs74951111	0.3584		100000	114.281	0.00440996	rs140580403	0.002851	0.00635291
3	FAM43A	76	194396621	194419766	100000	267.044	0.00687993	rs75376196	8.593e-05		1000	72.3361	0.411588	rs789859	0.09891	0.00635785
2	TMEM150A	26	85815669	85839822	1000	52.4114	0.112887	rs3755011	0.04133		10000	72.1218	0.0525947	rs1044158	0.01864	0.00635937
17	PSMB6	16	4689438	4711798	1000	20.4994	0.234765	rs3867173	0.03367		10000	62.9408	0.019598	rs12604018	0.006621	0.0063778
2	LINC01158	69	105411882	105477934	1000	68.0623	0.372627	rs6723328	0.07885		100000	282.791	0.00852991	rs6714493	0.005259	0.00638065
3	SNORA6	86	39439881	39460030	1000	200.602	0.0839161	rs4557097	0.06316		1000	249.235	0.0729271	rs2077797	0.01357	0.00638337
3	CTDSPL	118	37893668	38035960	10000	468.371	0.0144986	rs34054543	0.001879		1000	135.368	0.281718	rs6775702	0.1346	0.00639041
3	MIR15B	24	160112375	160132473	1000	20.1932	0.411588	rs73154587	0.2289		100000	108.744	0.00693993	rs2305406	0.01505	0.00639449
1	TDRD10	150	154464694	154530623	1000	288.941	0.142857	rs12753680	0.035		10000	470.942	0.039996	rs61275241	0.01002	0.00641731
1	SNAP47	108	227912696	227978932	100000	378.809	0.00720993	rs6695545	0.0009129		1000	107.807	0.405594	rs12077397	0.007344	0.00642194
12	SPRYD3	39	53448099	53483204	10000	100.111	0.0482952	rs7979974	0.0003612		1000	75.3366	0.122877	rs11170386	0.002414	0.00643587
14	FERMT2	127	53313988	53427815	10000	490.336	0.010099	rs62003531	0.002922		1000	125.232	0.344655	rs7152918	0.04168	0.0064377
3	P2RY13	43	151034095	151057337	10000	127.343	0.0259974	rs2307020	0.002186		1000	64.2867	0.196803	rs1388627	0.07815	0.00644364
1	LGR6	270	202153117	202298889	1000	251.938	0.458541	rs2993432	0.01214		100000	913.501	0.00552994	rs705760	2.189e-05	0.00646016
12	PLXNC1	429	94532498	94711451	10000	759.721	0.0348965	rs2291331	0.0004566		1000	558.484	0.15984	rs869046	0.004038	0.0064667
19	ICAM5	35	10390654	10417454	100000	243.503	0.00181998	rs17852402	0.0001182		1000	14.4648	0.692308	rs2569703	0.142	0.00648347
16	LOC101928203	55	76658894	76702375	100000	297.26	0.00319997	rs12599125	0.0002316		1000	34.3512	0.571429	rs4888528	0.03618	0.00648435
1	B4GALT2	35	44434873	44466843	1000	14.4983	0.763237	rs1061781	0.1464		100000	179.614	0.00131999	rs2486005	4.832e-05	0.00649676
5	PCDHB1	12	140420960	140443547	10000	34.9496	0.0353965	rs12523487	0.02052		1000	21.2621	0.158841	rs246584	0.1012	0.00649751
11	DYNC2H1	434	102970159	103360591	1000	506.693	0.285714	rs9735875	0.02419		10000	1199.42	0.0144986	rs598179	0.001539	0.00650441
11	ANO9	25	407929	452011	1000	50.2266	0.104895	rs11246161	0.008223		10000	71.8428	0.0586941	rs11246159	0.003175	0.00650686
9	SUSD3	104	95810969	95857418	10000	247.734	0.0581942	rs57866297	0.009742		1000	208.352	0.105894	rs10992618	0.003307	0.00651837
4	HOPX	129	57504153	57557872	1000	188.798	0.18981	rs11728580	0.01879		10000	344.232	0.0279972	rs12649154	0.002486	0.00655328
4	MIR572	38	11360450	11380545	1000	40.548	0.362637	rs28649249	0.01236		10000	127.808	0.00939906	rs7377618	0.003203	0.00656536
7	BET1	20	93610999	93643690	1000	15.004	0.432567	rs2041518	0.07418		100000	124.831	0.00649994	rs9649181	0.005105	0.00658229
3	FANCD2OS	83	10113003	10159915	1000	166.91	0.154845	rs7645759	0.02872		10000	321.856	0.0371963	rs6807846	0.0163	0.00658245
18	LOC100506787	54	23992958	24028008	100000	283.923	0.00402996	rs9947922	0.0006882		1000	34.9099	0.529471	rs12969033	0.0692	0.00660344
3	MST1	15	49711379	49736196	10000	75.4557	0.010499	rs11130213	0.002248		1000	14.3886	0.344655	rs4855881	0.2189	0.00661217
14	PTGER2	70	52771015	52805322	1000	147.963	0.0839161	rs9635229	0.01002		1000	163.082	0.0759241	rs73295610	0.02549	0.00662149
2	KCNH7	594	163217916	163705257	100000	2197.28	0.00111999	rs10188357	2.951e-05		1000	339.011	0.807193	rs1032412	0.08605	0.00663047
11	FOLR4	43	94028802	94050858	1000	65.9679	0.173826	rs672392	0.02775		10000	115.207	0.0321968	rs80074348	0.002639	0.00663821
21	C21orf67	18	46343198	46369828	10000	47.2813	0.0735926	rs2838740	0.06178		1000	42.6479	0.0869131	rs4818993	0.05934	0.00665034
11	OR8G5	126	124124722	124145763	100000	695.842	0.00641994	rs2466673	0.003704		1000	87.7477	0.438561	rs7103273	0.0379	0.00666219
9	C9orf66	89	203107	225893	1000	83.93	0.375624	rs602742	0.05441		100000	390.26	0.00894991	rs2236547	0.002771	0.00666484
1	LINC00970	430	168863142	169066243	100000	1074.87	0.00367996	rs36013507	1.154e-05		1000	369.035	0.552448	rs2900885	0.001861	0.00668446
22	EFCAB6	540	43914623	44218217	1000	494.368	0.454545	rs111863470	0.03563		100000	2038.09	0.00594994	rs6006524	0.0003157	0.00668549
20	MIR645	19	49192322	49212416	1000	31.3707	0.162837	rs2230604	0.007321		10000	84.3275	0.0354965	rs2230604	0.01119	0.0066874
12	NXPH4	20	57600577	57630232	1000	35.3269	0.142857	rs7485577	0.03158		10000	59.9741	0.0420958	rs68176600	0.007461	0.00669317
7	KLRG2	56	139128087	139178457	1000	81.1761	0.214785	rs6945850	0.01324		10000	183.832	0.0239976	rs75119408	0.01188	0.00669481
19	GFY	8	49919687	49942075	10000	27.0948	0.0367963	rs56234966	0.01099		1000	14.1915	0.158841	rs9676602	0.06721	0.0067039
5	TSSK1B	69	112758250	112780728	10000	230.229	0.0260974	rs10478123	0.02145		1000	108.041	0.203796	rs79701404	0.04318	0.00672285
11	NS3BP	34	769453	790755	1000	61.3979	0.148851	rs4963160	0.002361		10000	94.9271	0.040296	rs28638097	0.01498	0.0067397
2	POLR2D	53	128593839	128625729	1000	89.0923	0.162837	rs10210695	0.005938		10000	153.069	0.0358964	rs72848836	0.03017	0.00674786
8	EEF1D	114	144651866	144689845	10000	341.373	0.0221978	rs60401352	0.001861		1000	161.982	0.227772	rs28606985	0.06747	0.00675597
17	CD300LB	59	72507312	72537613	1000	111.735	0.127872	rs11655165	0.05347		10000	187.651	0.0487951	rs1185318	0.02247	0.0067581
3	KIAA1524	42	108258717	108318491	1000	31.4575	0.504496	rs7629092	0.1146		100000	299.119	0.00472995	rs7647114	0.002352	0.00676638
12	LOC100240734	2	54485992	54506483	10000	7.50112	0.050395	rs56841465	0.03615		1000	4.45112	0.124875	rs56841465	0.1192	0.00678084
19	CD209	48	7794880	7822464	1000	45.3308	0.43956	rs7258927	0.07413		100000	233.865	0.00656993	rs2287886	0.003932	0.00678616
6	KIAA1244	229	138473052	138675800	1000	165.163	0.568432	rs714935	0.02082		100000	1051.52	0.00349997	rs4895513	0.0018	0.00679197
20	FLRT3	47	14294638	14328313	100000	222.749	0.00103999	rs204605	0.0008608		1000	18.6128	0.834166	rs4813155	0.1074	0.00681284
16	CPPED1	378	12743655	12907744	10000	944.217	0.0151985	rs75033367	0.001592		1000	444.668	0.288711	rs59324325	0.004828	0.00681652
13	MIR1297	55	54876106	54896183	1000	18.9724	0.822178	rs4378517	0.3338		100000	300.032	0.00109999	rs11619551	4.246e-05	0.00681926
3	ARL8B	92	5153929	5232601	1000	157.139	0.146853	rs11918736	0.02137		10000	308.532	0.0415958	rs6442936	0.01155	0.00682042
17	HOXB2	34	46610018	46632393	100000	168.272	0.00741993	rs1042815	0.001157		1000	30.0396	0.417582	rs999493	0.01311	0.00682406
10	LDB1	9	103857324	103890210	100000	48.3973	0.00339997	rs12267336	0.002217		1000	5.36857	0.576424	rs61874768	0.08809	0.00682862
3	RPL32P3	58	129091676	129128282	1000	124.317	0.0939061	rs143433418	0.0269		1000	135.235	0.0699301	rs113636864	0.007957	0.00683081
5	CLK4	69	178019664	178064054	10000	208.919	0.0382962	rs62392801	0.003519		1000	124.557	0.156843	rs13161074	0.03231	0.00683172
17	MIR636	9	74722531	74742630	1000	20.3753	0.0749251	rs12936775	0.06955		1000	19.4442	0.0879121	rs12936775	0.01834	0.00683173
16	SHISA9	939	12985476	13344273	10000	1585.87	0.0390961	rs4465599	0.004781		1000	1228.13	0.154845	rs276613	0.008376	0.00685388
10	DLG5	331	79540548	79696348	10000	863.293	0.0535946	rs1248669	0.004019		1000	607.308	0.11988	rs2812427	0.004944	0.0068596
1	MIR942	23	117627264	117647350	10000	48.5509	0.0411959	rs12138726	0.0105		1000	35.0638	0.148851	rs1289666	0.04776	0.0068626
3	TMEM115	5	50382179	50406939	10000	32.3105	0.0110989	rs77217288	0.009321		1000	4.88327	0.344655	rs2233474	0.1813	0.00687042
11	TMPRSS4	203	117937726	118000556	10000	430.119	0.0552945	rs10750125	0.003427		1000	349.565	0.116883	rs1941633	0.0006594	0.00687083
10	JMJD1C-AS1	27	65214988	65236322	10000	90.4079	0.0186981	rs10761771	0.005365		1000	35.5418	0.257742	rs10761772	0.08385	0.00688858
19	TGFBR3L	13	7971031	7993980	100000	56.0756	0.00316997	rs2303699	0.000177		1000	8.26914	0.594406	rs8107967	0.212	0.00688885
11	MACROD1	208	63756029	63943585	1000	265.83	0.258741	rs6591836	0.04763		10000	502.635	0.0185981	rs2622432	0.0001833	0.00689372
2	TEX41	372	145415533	145844291	10000	983.85	0.0254975	rs1830319	0.001119		1000	523.369	0.211788	rs10928231	0.001101	0.00689937
22	SOX10	20	38358318	38390539	1000	35.271	0.168831	rs139873	0.03984		10000	75.3167	0.0351965	rs3026645	0.001486	0.00690461
17	HIGD1B	43	42913720	42937848	10000	141.936	0.0152985	rs2289672	0.0002402		1000	51.843	0.290709	rs7213960	0.05003	0.00690812
8	PINX1	301	10612470	10707409	10000	1124.38	0.0139986	rs11250075	0.001509		1000	343.961	0.305694	rs7002117	0.01874	0.0069109
20	SEL1L2	201	13820043	13985979	10000	451.439	0.0367963	rs8115802	0.006817		1000	296.994	0.163836	rs1321246	0.01185	0.00692858
9	HNRNPK	27	86572997	86605569	10000	95.3257	0.020498	rs2780103	0.007253		1000	35.576	0.244755	rs17086750	0.03555	0.00692875
16	CA7	32	66868281	66898049	100000	195.569	0.00288997	rs457426	0.001152		1000	16.1238	0.616384	rs9934751	0.1888	0.00693014
15	MIR184	35	79492129	79512213	10000	76.708	0.0752925	rs71409217	0.01941		1000	75.2876	0.0889111	rs919965	0.01111	0.00693477
12	SHMT2	19	57613355	57638718	1000	35.4039	0.131868	rs7485577	0.03158		10000	48.2755	0.0484952	rs68176600	0.007461	0.00693572
1	CENPF	218	214766531	214847914	1000	440.527	0.0809191	rs2070066	0.007652		1000	454.417	0.0829171	rs2070065	0.02128	0.00694113
16	TMEM159	60	21159911	21201937	10000	160.709	0.0447955	rs7192830	0.0127		1000	111.899	0.140859	rs79166511	0.0165	0.00694407
11	EIF1AD	72	65754015	65779637	1000	120.158	0.188811	rs72930945	0.0297		10000	214.596	0.030397	rs114318641	0.006054	0.00694661
13	LMO7	452	76184569	76444006	10000	888.696	0.0407959	rs9573608	0.001036		1000	668.902	0.151848	rs2273996	0.0009998	0.00695141
4	LINC01091	647	124563939	124861518	100000	1838.95	0.00573994	rs35988830	0.0001444		1000	595.876	0.474525	rs13117506	0.009265	0.00696811
15	PAK6	100	40499628	40579688	10000	205.621	0.0361964	rs7163546	0.0165		1000	139.99	0.166833	rs11634057	0.006718	0.00697152
6	TREML3P	91	41166291	41195685	10000	269.799	0.0337966	rs34346157	0.003929		1000	141.139	0.175824	rs2001459	0.0657	0.00698459
3	NMNAT3	191	139269022	139406885	10000	378.741	0.0475952	rs6786492	0.00416		1000	300.886	0.134865	rs1116748	0.0004291	0.00698543
1	COL16A1	85	32107847	32179768	1000000	484.102	0.000739999	rs4949456	4.797e-05		1000	29.6136	0.92008	rs2297682	0.03428	0.00700618
2	TRAF3IP1	238	239219184	239319541	10000	796.196	0.00959904	rs6716870	6.718e-05		1000	251.487	0.376623	rs113377546	0.02531	0.00701396
11	TH	32	2175158	2203035	1000000	180.506	0.000969999	rs7948665	0.0001251		1000	10.8308	0.861139	rs11042962	0.1953	0.00701495
6	HLA-DPB2	188	33070292	33106890	1000	226.842	0.308691	rs116175546	0.01576		10000	631.157	0.0140986	rs115940909	0.0006849	0.00703289
1	WRAP73	20	3537330	3576671	1000	24.3863	0.235764	rs4648540	0.1449		10000	91.3572	0.0221978	rs4276857	0.0006856	0.00703436
17	OR4D2	29	56237016	56257940	10000	76.8689	0.0393961	rs60994383	0.01711		1000	46.9987	0.157842	rs2109248	0.06449	0.00703733
1	MRPL55	15	228284379	228307013	1000	30.0673	0.111888	rs2295995	0.02344		10000	37.4705	0.059794	rs849749	0.002074	0.00704175
3	VHL	74	10173318	10205354	1000	117.171	0.187812	rs6768768	0.02582		10000	225.543	0.0311969	rs62238314	0.01423	0.00704788
17	MILR1	12	62451568	62474760	1000	2.83779	0.714286	rs147786515	0.4917		100000	112.923	0.00189998	rs141114501	0.001884	0.00704909
10	PPRC1	9	103882750	103920090	100000	48.1625	0.00155998	rs4919611	0.002552		1000	4.49231	0.758242	rs10736155	0.2275	0.00705555
7	MIR196B	19	27199098	27219182	100000	91.9955	0.00236998	rs6970537	5.329e-05		1000	9.953	0.666334	rs3779456	0.2948	0.00706147
6	LST1	26	31543955	31566686	10000	80.0444	0.0220978	rs11575842	0.009466		1000	34.462	0.237762	rs2256974	0.0544	0.00708052
17	CHRNB1	43	7338405	7370932	10000	157.731	0.0126987	rs17732878	0.0006206		1000	41.5019	0.328671	rs2302762	0.05758	0.0070858
2	LOC101927701	142	68013185	68062694	10000	456.519	0.0118988	rs72827373	0.002728		1000	147.672	0.340659	rs72896948	0.04034	0.00709845
19	ABHD8	84	17392939	17424282	1000	160.316	0.118881	rs76279682	0.02613		10000	225.919	0.0563944	rs34641950	0.01132	0.00710587
1	ZMYM6	74	35441766	35507569	1000	30.6035	0.532468	rs12408732	0.3099		100000	587.303	0.00447996	rs116541834	0.001701	0.00711973
15	HOMER2	129	83507728	83631476	1000	246.627	0.0919081	rs62011734	0.01955		1000	264.223	0.0749251	rs12385947	0.01213	0.00712156
19	CD37	31	49828676	49853861	10000	88.2257	0.0593941	rs30008	0.03327		1000	62.4528	0.113886	rs181344	0.06247	0.00712311
1	B4GALT3	20	161131099	161157758	10000	59.2205	0.0406959	rs3813619	0.004423		1000	37.1379	0.155844	rs2502806	0.02056	0.00712908
3	PRKCD	71	53185222	53236733	1000	138.221	0.0899101	rs6764111	0.004368		1000	149.181	0.0769231	rs2358617	0.007493	0.00714458
7	TRA2A	65	23534400	23581660	10000	186.652	0.0316968	rs62468797	0.008736		1000	107.689	0.188811	rs10499565	0.03141	0.00717804
22	MIR6818	31	30393037	30413102	1000	63.2355	0.0939061	rs9614131	0.01216		1000	62.0563	0.0739261	rs41161	0.01373	0.00717949
9	PTPDC1	109	96783075	96882138	1000	118.3	0.345654	rs143128579	0.0283		10000	389.329	0.0117988	rs10993055	0.0002041	0.0071944
5	SQSTM1	70	179223387	179275077	10000	187.354	0.030197	rs10071544	0.008004		1000	101.025	0.195804	rs155788	0.02923	0.00719527
9	SPTAN1	76	131304836	131405944	100000	593.138	0.00266997	rs10819406	0.0009497		1000	26.9973	0.647353	rs28531075	0.07073	0.00719909
10	LOC399715	34	6358506	6387943	10000	105.242	0.0418958	rs10795983	0.001614		1000	62.3904	0.153846	rs76879787	0.01773	0.00720184
1	NIT1	24	161077861	161105235	1000	49.1772	0.116883	rs17389237	0.04071		10000	65.8072	0.0584942	rs4656984	0.01128	0.00721121
6	IYD	236	150680027	150735765	1000	355.489	0.171828	rs9384445	0.01135		10000	635.98	0.0362964	rs587982	2.053e-05	0.00721153
14	TRAF3	190	103233815	103387837	10000	504.556	0.0647935	rs34503276	0.003083		1000	439.461	0.106893	rs2015407	0.01591	0.00722496
3	C3orf83	34	12571279	12596963	10000	109.193	0.0442956	rs2442816	0.02205		1000	65.2921	0.147852	rs2596822	0.002315	0.0072328
10	DNMBP-AS1	85	101676965	101728755	10000	363.378	0.0107989	rs7910794	0.0007361		1000	85.4191	0.363636	rs12415260	0.000592	0.00724481
1	HECTD3	43	45458219	45487027	1000	58.626	0.233766	rs75754720	0.03434		10000	160.248	0.0233977	rs9662878	0.00838	0.00724489
9	SETX	330	135126826	135240372	100000	1297.36	0.0099899	rs513622	0.002936		1000	322.163	0.378621	rs488568	0.05878	0.00725873
1	LINC00568	27	150478232	150500508	10000	109.944	0.0144986	rs34739718	0.008317		1000	28.5457	0.311688	rs6704384	0.09339	0.00726249
16	HCFC1R1	15	3062620	3084287	1000	25.0936	0.156843	rs60600102	0.04058		10000	44.0592	0.0412959	rs2717712	0.0122	0.00726303
2	FOXI3	45	88737725	88762053	1000	59.1952	0.248751	rs6547779	0.04796		10000	135.843	0.0212979	rs11693918	0.004312	0.00726682
19	ECSIT	36	11606730	11649987	1000	39.1548	0.300699	rs112866986	0.1955		10000	205.726	0.0154985	rs12609372	0.01169	0.00727533
1	ZRANB2-AS2	146	71537006	71713406	10000	514.071	0.0178982	rs12131578	0.003219		1000	182.072	0.276723	rs12119848	0.02266	0.00727569
1	IL19	112	206962214	207026326	10000	261.491	0.0508949	rs11119621	0.002386		1000	194.313	0.132867	rs11583394	0.002631	0.00727813
3	SLC25A38	83	39414814	39448819	1000	162.379	0.113886	rs56713196	0.03969		10000	231.84	0.0608939	rs12486423	0.01191	0.0072785
1	TACSTD2	65	59031094	59053166	10000	182.616	0.0660934	rs12068196	0.04019		1000	159.636	0.105894	rs232826	0.04796	0.00728583
15	GDPGP1	68	90767486	90795312	1000	118.169	0.155844	rs8030039	0.01342		10000	213.579	0.0418958	rs2063738	0.01928	0.00729975
14	AJUBA_1	24	23430382	23461851	100000	143.41	0.00664993	rs8012568	0.003706		1000	15.1096	0.45954	rs12147025	0.3049	0.00730338
20	MMP9	66	44627546	44655200	10000	196.299	0.0261974	rs66553311	0.008752		1000	91.9228	0.218781	rs79439130	0.01967	0.00730967
9	LOC101927502	189	84294627	84401814	100000	729.824	0.00670993	rs10118785	0.001018		1000	160.394	0.458541	rs3814534	0.005186	0.00732242
1	SHE	44	154441953	154484526	1000	111.003	0.0879121	rs12753680	0.035		1000	111.735	0.0809191	rs73020232	0.01238	0.00732622
12	TAS2R19	28	11164270	11185170	100000	167.024	0.00482995	rs1901189	0.002697		1000	14.8353	0.526474	rs2010481	0.1353	0.00733101
1	UBE2Q1	42	154511050	154541120	1000	64.9344	0.230769	rs4845647	0.06083		10000	143.571	0.0242976	rs72999419	0.01478	0.00734234
3	ATP2B2	438	10355706	10557268	10000	817.448	0.040096	rs34855	3.163e-05		1000	596.282	0.162837	rs1438169	0.003133	0.00737719
3	SNORA7B	35	129106052	129126191	1000	83.4409	0.0919081	rs143433418	0.0269		1000	82.8105	0.0779221	rs114524531	0.02653	0.00737808
19	FXYD1	17	35619692	35643959	1000	25.3858	0.1998	rs2445817	0.1391		10000	70.1263	0.030397	rs1673009	0.005685	0.00739671
2	TUBA4B	32	220107964	220146910	10000	79.0828	0.0608939	rs62191852	0.01098		1000	60.6794	0.115884	rs77331047	0.04007	0.0074032
1	SRM	52	11104648	11130091	1000	84.8945	0.176823	rs2273344	0.0726		10000	178.122	0.0360964	rs111481680	0.00331	0.0074048
19	NCCRP1	43	39677603	39702522	10000	200.194	0.0212979	rs12609028	0.013		1000	50.7419	0.252747	rs12610530	0.1938	0.00740592
13	UCHL3	123	76113615	76190156	100000	686.211	0.00295997	rs9543976	0.0008695		1000	60.241	0.635365	rs9543986	0.11	0.0074104
7	SP4	247	21457688	21564151	1000	421.426	0.0829171	rs10249014	0.004769		1000	445.162	0.0869131	rs10233357	0.006215	0.0074124
15	ATP10A	567	25913859	26118349	1000	448.182	0.702298	rs11161244	0.0146		100000	1326.32	0.00219998	rs7176180	0.0009423	0.00743967
19	PAFAH1B3	11	42791184	42816952	1000	7.7355	0.403596	rs78756053	0.3201		100000	74.7163	0.00908991	rs74951111	0.006046	0.00744212
17	HOXB1	39	46596806	46618272	100000	176.355	0.00837992	rs9905940	0.001339		1000	33.8553	0.420579	rs9893775	0.01474	0.00747252
20	ACSS1	41	24976865	25048818	1000	48.5771	0.254745	rs60849220	0.06619		10000	173.091	0.0212979	rs6037010	0.01077	0.00747576
17	GLOD4	94	652548	695571	10000	330.341	0.0134987	rs16955445	0.004953		1000	101.122	0.331668	rs2750012	0.02393	0.00748258
14	AJUBA_2	22	23437820	23461851	100000	133.028	0.00720993	rs8012568	0.003706		1000	14.0104	0.451548	rs12147025	0.3049	0.00750115
17	PFAS	65	8142595	8183809	100000	252.878	0.00496995	rs4792701	0.0005554		1000	48.7923	0.528472	rs12051691	0.1321	0.00750861
16	USP10	319	84723554	84823527	1000	598.594	0.0769231	rs77343851	0.002218		1000	545.735	0.0949051	rs13343260	0.0008807	0.00751475
8	LINC00251	49	66063379	66102575	1000	95.0942	0.133866	rs4451336	0.03525		10000	133.921	0.0524948	rs4599855	0.006121	0.0075267
5	LOC101927023	48	111553979	111603006	10000	128.029	0.0354965	rs12719140	0.001043		1000	80.6574	0.181818	rs13358904	0.05325	0.00753046
3	RNF168	67	196185656	196240639	1000	89.6677	0.247752	rs6803161	0.08917		10000	258.227	0.0224978	rs2342371	0.002913	0.00753257
7	GRIFIN	55	2504771	2526017	100000	237.059	0.00687993	rs2023970	0.0003908		1000	42.7607	0.462537	rs11976803	0.04245	0.00753857
2	CIB4	103	26794072	26874211	10000	256.807	0.0428957	rs1612858	0.004689		1000	162.063	0.157842	rs13017308	0.01278	0.0075413
22	MIAT	136	27043445	27082440	1000	201.544	0.173826	rs9613239	0.001589		10000	315.402	0.0377962	rs4822770	0.001279	0.0075416
4	CC2D2A	243	15461488	15613180	100000	709.575	0.00804992	rs10021522	0.0001554		1000	237.185	0.431568	rs4267734	0.0713	0.00755029
2	STRADB	30	202306391	202355574	10000	107.242	0.0456954	rs7605375	0.01281		1000	52.9517	0.150849	rs1019299	0.05867	0.00757603
20	PTPN1	83	49116857	49211300	1000	162.276	0.131868	rs11698821	0.005956		10000	270.664	0.0540946	rs6126042	0.0004223	0.00760386
19	PRR19	15	42796283	42824973	1000	9.04383	0.455544	rs78756053	0.3201		100000	106.617	0.00724993	rs140580403	0.002851	0.00762626
19	MIR7974	26	11596358	11616437	1000	31.3	0.287712	rs76998436	0.2225		10000	147.918	0.0178982	rs78421569	0.01386	0.0076333
22	LOC101929664	112	30394730	30486469	1000	222.943	0.0809191	rs9608845	0.008793		1000	223.399	0.0919081	rs41173	0.006494	0.00763443
13	MIR3665	27	78262146	78282251	1000	57.2743	0.102897	rs56786259	0.03562		1000	65.7827	0.0719281	rs1279449	0.01004	0.00763821
9	IFNA21	47	21155635	21176659	1000	79.4899	0.174825	rs28489762	0.04088		10000	139.578	0.0381962	rs10811485	0.003569	0.00765215
3	HYAL2	5	50345220	50370281	100000	24.785	0.0095799	rs139379641	0.005989		1000	4.79931	0.401598	rs9877046	0.234	0.00765513
1	SPRR2A	47	153018595	153039988	10000	179.729	0.0270973	rs11205179	0.01677		1000	68.1009	0.222777	rs6680061	0.01707	0.00765685
22	PRR14L	130	32067333	32156120	1000	296.21	0.0729271	rs8141719	0.0118		1000	275.087	0.101898	rs7289535	0.005895	0.00766106
18	FECH	103	55202072	55263969	1000	183.117	0.0969031	rs72940381	0.01598		1000	192.677	0.0769231	rs2742261	0.02882	0.00766294
1	PLA2G2A	66	20291923	20316932	1000	92.843	0.192807	rs2050781	0.02208		10000	155.032	0.0334967	rs115408344	0.001918	0.00767015
17	YWHAE	170	1237833	1313556	10000	385.422	0.0561944	rs76393126	0.005536		1000	294.946	0.128871	rs9890985	0.03251	0.0076747
17	GEMIN4	58	637660	665501	10000	136.176	0.050095	rs28547408	0.01035		1000	103.206	0.141858	rs3087833	0.03396	0.00767523
12	TPCN1	98	113649259	113746389	10000	337.329	0.0420958	rs6489896	0.01567		1000	164.079	0.163836	rs75147158	0.01659	0.00772321
17	LOC284080	46	48117712	48143103	1000	89.4227	0.0909091	rs4793629	0.001636		1000	101.157	0.0829171	rs1557687	0.008815	0.00772666
7	GPR146	65	1087140	1108897	10000	197.193	0.0134987	rs12701834	0.002479		1000	72.612	0.340659	rs10280960	0.04153	0.00774816
12	LOC283335	53	53426972	53458222	1000	70.9314	0.256743	rs7304594	0.04538		10000	154.245	0.0220978	rs34029821	0.000955	0.0077541
17	KCNH4	21	40298909	40343296	10000	61.674	0.0590941	rs9906702	0.02713		1000	40.5526	0.124875	rs9912576	0.01323	0.00776442
13	LINC00571	194	38614953	38727369	10000	607.544	0.010199	rs1924190	0.002128		1000	186.729	0.393606	rs9315551	0.01661	0.00776467
19	SIGLEC12	123	51984480	52015043	1000000	552.788	0.000647999	rs59128868	0.0001769		1000	17.6046	0.991009	rs73049701	0.1789	0.00776694
8	C8orf46	17	67395490	67440759	10000	39.6561	0.0508949	rs4737800	0.0142		1000	29.076	0.141858	rs13257517	0.00563	0.00777725
1	ECM1	30	150470486	150496265	10000	133.587	0.0137986	rs6704384	0.008969		1000	28.3692	0.337662	rs6704384	0.09339	0.00777746
2	C1QL2	37	119903818	119926471	1000	95.4101	0.0719281	rs13020121	0.02237		1000	84.2072	0.104895	rs745884	0.008314	0.00777917
17	SOST	39	41821098	41846156	10000	90.7456	0.0626937	rs1230396	0.01017		1000	70.0881	0.118881	rs1234612	0.0169	0.00778371
16	RSL1D1	61	11918054	11955442	1000	81.6321	0.254745	rs6498251	0.08683		10000	211.132	0.0224978	rs147174968	0.002303	0.00778504
9	LOC101928775	44	118491948	118516518	1000	80.1925	0.0999001	rs2015505	0.01223		1000	88.2642	0.0759241	rs34894280	0.0003637	0.00779378
1	SLC6A9	57	44452154	44507164	1000	34.3128	0.7003	rs783307	0.0388		100000	215.528	0.00240998	rs3791124	0.001062	0.00780654
6	RBM24	42	17271808	17304099	1000	90.9194	0.0909091	rs7747191	0.008618		1000	93.8171	0.0839161	rs13212769	0.01334	0.00781129
17	AATF	72	35296174	35424171	1000	206.871	0.0709291	rs8076382	0.04962		1000	181.265	0.106893	rs8065239	0.01977	0.00782309
2	TMEM214	17	27245773	27274565	10000	55.9182	0.049595	rs34732613	0.03438		1000	37.0204	0.145854	rs13021112	0.1198	0.00783031
11	KBTBD3	58	105911824	105958465	100000	244.922	0.00485995	rs17093811	0.00507		1000	43.3525	0.547453	rs10895902	0.1489	0.00783058
1	EPHX4	33	92485532	92539093	10000	120.162	0.020298	rs7515737	0.01464		1000	41.7124	0.272727	rs1961162	0.1468	0.00783297
22	MIR6820	18	38353569	38373631	1000	33.658	0.171828	rs139873	0.03984		10000	65.9577	0.040296	rs150648426	0.001632	0.00784123
19	CTU1	65	51590862	51621647	1000	89.1606	0.216783	rs2691254	0.03676		10000	172.519	0.0291971	rs73051055	0.00961	0.00785819
17	EPX	40	56260088	56292535	10000	84.88	0.0652935	rs34212868	0.008534		1000	72.8795	0.115884	rs72839966	0.006717	0.00786449
17	KRT39	44	39104668	39133144	10000	104.833	0.0611939	rs12601191	0.01538		1000	79.2696	0.122877	rs4890150	0.004163	0.0078741
18	TCEB3B	23	44548942	44571988	10000	65.5344	0.0516948	rs2257027	0.0301		1000	42.6774	0.141858	rs72919280	0.02764	0.00787911
11	SORL1	228	121312911	121514471	1000	406.995	0.0769231	rs1784933	0.003611		1000	388.608	0.0999001	rs12364988	0.001196	0.00788538
19	NWD1	43	16820786	16938774	1000	53.3576	0.268731	rs59388758	0.09851		10000	169.357	0.0209979	rs2547105	0.00402	0.0078877
13	LOC101927437	549	100383123	100619419	10000	873.381	0.0456954	rs6491535	0.0002697		1000	707.019	0.156843	rs7992643	5.283e-05	0.00788842
19	ZNF653	41	11584241	11626738	1000	39.9709	0.321678	rs76998436	0.2225		10000	224.389	0.0153985	rs12609372	0.01169	0.00788965
11	SAA2	43	18249779	18280221	1000	80.7232	0.0839161	rs2445145	0.04048		1000	78.6949	0.0919081	rs35474013	0.01289	0.00789064
5	LINC00603	62	40042392	40063426	10000	201.639	0.020398	rs17818723	0.001153		1000	80.6769	0.273726	rs6887138	0.071	0.00789603
19	CXCL17	17	42922694	42957136	1000	25.537	0.218781	rs11668599	0.1683		10000	77.9765	0.0289971	rs851301	0.02118	0.00789858
9	MIRLET7DHG	74	96928851	96976848	1000	144.486	0.0889111	rs4744321	0.003571		1000	143.44	0.0869131	rs10993090	0.02042	0.00790196
1	LCE3E	37	152528174	152549229	1000	35.1962	0.38961	rs4845445	0.09739		10000	140.768	0.0106989	rs4074613	0.006993	0.00790771
19	ZGLP1	44	10405478	10430233	10000	145.757	0.0152985	rs12150978	0.0009638		1000	44.7729	0.323676	rs430092	0.04695	0.00791599
10	TCTN3	82	97413152	97463900	1000	50.5711	0.672328	rs2282305	0.06325		100000	379.618	0.00279997	rs7079911	0.0008776	0.00792099
1	CELF3	41	151662533	151699296	1000	73.2652	0.138861	rs6696250	0.01248		10000	102.991	0.0533947	rs61501378	0.003487	0.00792222
2	CDK15	93	202661151	202770273	100000	289.269	0.00734993	rs741264	0.0007502		1000	88.4183	0.465534	rs2110646	0.0485	0.00794434
2	USP34	409	61404589	61707849	1000	253.425	0.599401	rs4671397	0.001497		100000	1967.54	0.00392996	rs751341	0.0006718	0.00796487
15	UBL7	61	74728317	74763529	1000	160.551	0.0849151	rs2012008	0.0237		1000	141.509	0.0919081	rs80343857	0.02584	0.00797602
8	ANGPT2	274	6347174	6430784	10000	775.933	0.0115988	rs17624399	0.006582		1000	283.018	0.376623	rs35248379	0.02566	0.00797626
6	CEP57L1	53	109406355	109495115	1000	25.6239	0.525475	rs6929104	0.1139		100000	361.561	0.00554994	rs1073557	0.0003466	0.00797742
6	HINT3	43	126267860	126311389	10000	133.634	0.0627937	rs6900105	0.03026		1000	111.954	0.121878	rs2326214	0.02657	0.00798658
2	HADHA	109	26403503	26477594	10000	526.477	0.0193981	rs4665313	0.0118		1000	114.341	0.284715	rs17047388	0.008326	0.00798672
10	SORCS1	555	108323420	108934466	10000	1001.16	0.0244976	rs7920538	0.0005982		1000	654.75	0.246753	rs7097380	0.003527	0.00798783
17	MKS1	31	56272796	56306966	1000	51.2283	0.171828	rs34212868	0.008534		10000	85.1586	0.0412959	rs12051662	0.006166	0.00799722
8	STC1	72	23689433	23722320	10000	207.549	0.0143986	rs73555305	0.0002602		1000	78.0583	0.337662	rs6999954	0.03033	0.00801184
5	TTC23L	142	34829268	34909564	1000	211.687	0.156843	rs10434585	0.007758		10000	299.338	0.0465953	rs336484	0.00278	0.00801539
12	TMEM194A	44	57439425	57482574	100000	250.044	0.00876991	rs7135297	0.003887		1000	27.3099	0.432567	rs141773786	0.3002	0.00801582
19	TNFSF14	34	6653147	6680599	10000	78.582	0.040496	rs4807093	0.0009929		1000	53.329	0.174825	rs6510917	0.0239	0.0080187
1	TOMM40L	42	161185728	161210536	10000	116.934	0.0293971	rs67857806	0.003096		1000	57.8961	0.21978	rs4073054	0.006878	0.00802309
15	CILP	27	65478336	65513840	10000	85.4201	0.0608939	rs17805775	0.02917		1000	55.2212	0.125874	rs2517384	0.04389	0.00802918
17	WIPI1	96	66407421	66463653	1000000	445.841	0.000816999	rs62085919	0.0001668		1000	30.2565	0.954046	rs12453629	0.0215	0.00803298
11	KCNQ1DN	34	2881262	2903336	1000	29.4542	0.517483	rs2289488	0.02492		100000	110.851	0.00583994	rs10766437	0.002818	0.00804435
1	TADA1	60	166815748	166855654	10000	226.248	0.0268973	rs10800272	0.01373		1000	80.9925	0.234765	rs114685113	0.02358	0.00808632
6	NCR3	29	31546659	31570762	10000	79.8884	0.0277972	rs11575842	0.009466		1000	40.5423	0.22977	rs149221048	0.02772	0.00808774
1	REG4	91	120326640	120364203	1000	122.988	0.223776	rs2582781	0.03862		10000	321.651	0.0289971	rs935059	0.01846	0.00810361
4	SLC10A7	426	147165136	147453123	100000	1718.34	0.00203998	rs12711436	0.0005639		1000	251.769	0.752248	rs10519805	0.07262	0.00810436
21	S100B	74	48008530	48035035	1000	137.805	0.102897	rs9982863	0.008578		1000	162.182	0.0769231	rs2211885	0.01736	0.00810802
13	IRG1	51	77516623	77542776	10000	151.818	0.019698	rs12865824	0.002198		1000	64.4685	0.285714	rs9530615	0.04291	0.00811071
1	ZRANB2-AS1	39	71502188	71542865	10000	117.15	0.0273973	rs11209743	0.006836		1000	53.9929	0.232767	rs2744900	0.07831	0.00811934
19	SYCN	37	39683561	39704906	10000	172.583	0.0219978	rs12462614	0.01446		1000	45.9669	0.267732	rs12610530	0.1938	0.00812508
5	ATP6AP1L	36	81591165	81624147	1000	68.6243	0.126873	rs658912	0.002425		10000	103.857	0.0611939	rs226208	0.03811	0.0081261
3	TREX1	10	48496918	48519044	1000	22.6008	0.112887	rs9815088	0.04163		1000	29.3399	0.0699301	rs4858795	0.04215	0.00814071
2	LOC101928371	89	88828237	88885128	100000	305.789	0.0096899	rs57603945	0.0006009		1000	82.7565	0.417582	rs114845786	0.02575	0.00814679
14	AKAP6	738	32788478	33312268	1000	773.734	0.37962	rs1951189	0.001221		10000	1184.63	0.0117988	rs1295912	0.001249	0.00815664
2	LOC100271832	33	33142193	33181202	1000	47.9763	0.184815	rs4952320	0.02146		10000	106.853	0.0383962	rs72613865	0.007822	0.00815706
5	CTXN3	55	126974712	127004322	100000	230.538	0.00404996	rs10041386	0.001655		1000	35.907	0.601399	rs711367	0.1551	0.00815769
19	KLK2	94	51366688	51393823	1000	172.913	0.111888	rs10422030	0.008428		1000	183.866	0.0709291	rs6509500	0.003852	0.00817251
3	MIR16-2	24	160112532	160132613	1000	20.1932	0.464535	rs73154587	0.2289		100000	108.744	0.00771992	rs2305406	0.01505	0.00817592
16	SETD6	53	58539382	58564431	10000	160.063	0.0259974	rs867583	0.0008487		1000	65.8273	0.242757	rs4608325	0.03667	0.00819341
18	TCEB3CL2_2	12	44538657	44560534	1000	34.7894	0.0719281	rs7244778	0.03099		1000	26.6973	0.110889	rs1942248	0.01161	0.00820276
12	LOC100128554	155	126917026	126967331	10000	538.773	0.0222978	rs2109145	0.009483		1000	191.982	0.267732	rs10847166	0.01037	0.00820634
7	KMT2E	109	104644636	104764532	10000	403.409	0.029897	rs75009137	0.006833		1000	153.077	0.221778	rs10808140	0.08282	0.00821096
10	LOC283045	96	64089346	64144886	1000	231.288	0.0789211	rs10821979	0.0348		1000	228.831	0.101898	rs11593322	0.008108	0.00821991
20	AAR2	18	34814338	34854863	10000	53.1016	0.0489951	rs2425191	0.01315		1000	30.7224	0.154845	rs2425191	0.06575	0.00824284
9	LOC286238	29	91252093	91277075	10000	104.241	0.0356964	rs4877138	0.004134		1000	46.5747	0.196803	rs4877468	0.1385	0.00824566
22	MKL1	244	40796284	41042723	10000	785.569	0.039596	rs139064	0.0008032		1000	441.596	0.182817	rs5758004	0.03015	0.00826178
10	ZMYND11	175	170404	310577	1000	297.23	0.163836	rs2436027	0.007428		10000	433.826	0.0459954	rs74734087	0.005445	0.00829931
1	HSD3BP4	55	120096502	120125199	100000	261.473	0.00646994	rs76656208	0.003239		1000	44.2017	0.506494	rs6704100	0.08565	0.00830652
11	RPL27A	44	8693994	8721419	100000	168.466	0.00698993	rs10840105	0.00644		1000	35.4176	0.490509	rs116917741	0.02073	0.0083137
2	LRRTM4	960	76964849	77759502	1000	1299	0.148851	rs138961887	0.002699		10000	1438.26	0.0519948	rs1446693	0.001848	0.0083144
11	NTM	594	131230370	132216716	1000	659.215	0.258741	rs61901972	0.0008761		10000	815.139	0.0239976	rs61554448	0.0005426	0.00831824
1	UFC1	23	161113533	161138646	10000	65.0776	0.0542946	rs61124670	0.004702		1000	46.2189	0.143856	rs2502806	0.02056	0.00832593
14	LINC00521	91	94453615	94488041	1000	99.3389	0.328671	rs2144313	0.1149		10000	322.348	0.0159984	rs4905132	0.002964	0.00833097
22	MIOX	8	50915212	50938750	1000	12.97	0.15984	rs5771048	0.04079		10000	19.7232	0.0476952	rs2236031	0.01568	0.00833198
3	BSN	70	49581921	49718982	10000	335.837	0.0137986	rs11709525	0.001233		1000	64.5126	0.356643	rs9827708	0.1747	0.00835513
5	MIR4637	28	14816037	14836121	100000	138.583	0.00615994	rs31918	0.001263		1000	18.8298	0.519481	rs10474706	0.1663	0.00837049
1	AK5	653	77737661	78035654	100000	1596.12	0.00698993	rs17378915	5.34e-05		1000	604.374	0.493506	rs78544963	0.01216	0.00839026
16	NPRL3	64	125803	198697	10000	242.907	0.0136986	rs6600233	0.0009364		1000	63.5215	0.360639	rs808892	0.1467	0.0084364
15	IGDCC3	41	65609464	65680378	1000	20.0101	0.642358	rs12907128	0.3052		100000	224.274	0.00355996	rs8036069	0.005297	0.00843775
12	ANHX	28	133784897	133822422	100000	198.467	0.00155998	rs142613020	0.002108		1000	5.53014	0.829171	rs150324058	0.4718	0.00843909
12	IL22	84	68632024	68657281	1000	164.678	0.104895	rs11177128	0.001007		1000	211.828	0.0789211	rs1179246	0.02232	0.00844721
12	TAS2R31	19	11172985	11194006	100000	125.181	0.00852991	rs3889445	0.003265		1000	11.5872	0.455544	rs7134036	0.1351	0.0084799
3	CCDC51	27	48463579	48491529	1000	68.3361	0.0899101	rs4858819	0.002812		1000	70.5431	0.0929071	rs35215722	0.05465	0.00848667
17	KIF1C	93	4891242	4941694	1000	166.647	0.121878	rs377623	0.01151		10000	192.278	0.0673933	rs35748479	0.002262	0.00848912
1	C1orf109	50	38137241	38166192	1000	59.2772	0.26973	rs10908368	0.03882		10000	158.956	0.0230977	rs510208	0.001396	0.00849699
16	LOC283914	6	34587786	34636084	1000	12.6726	0.121878	rs2004779	0.07862		10000	16.1011	0.0674933	rs17723574	0.0332	0.00850001
21	CYYR1	222	27828527	27955581	1000	251.875	0.292707	rs191996	0.0008639		10000	486.737	0.020198	rs75365591	0.002972	0.00850758
11	OR8G1	192	124110422	124145756	100000	1047.12	0.00700993	rs2466648	0.003625		1000	137.089	0.497502	rs7103273	0.0379	0.00850847
2	AGBL5	25	27264490	27303490	10000	83.9887	0.0518948	rs2011616	0.03427		1000	50.2346	0.152847	rs35874715	0.08681	0.00852885
1	MRPS21	60	150256261	150291414	10000	256.58	0.019698	rs509345	0.002764		1000	70.3026	0.297702	rs1694347	0.08751	0.00853095
21	KRTAP10-4	50	45983605	46005248	1000	83.3192	0.174825	rs233325	0.09499		10000	162.926	0.0437956	rs456780	0.0248	0.0085395
3	TMA7	26	48471685	48495537	1000	65.5662	0.0859141	rs4858819	0.002812		1000	65.4326	0.0979021	rs35215722	0.05465	0.00854666
3	MIR922	2	197391366	197411447	1000	5.1117	0.112887	rs9817144	0.07043		1000	5.91011	0.0739261	rs9817144	0.08529	0.00854744
19	OR7A5	43	14927138	14949276	1000	93.5161	0.0739261	rs113101291	0.007015		1000	77.8035	0.112887	rs66824756	0.03888	0.00854744
1	SPATA17	430	217794694	218050484	1000	406.955	0.410589	rs2377703	0.0154		10000	1484.92	0.0107989	rs17041601	0.001263	0.0085544
16	LOC102467079	31	52109192	52142979	10000	109.144	0.0188981	rs12928668	0.005402		1000	36.0611	0.305694	rs40017	0.05345	0.00855708
13	EFNB2	68	107132078	107197388	100000	212.231	0.00700993	rs9558780	0.004003		1000	56.5438	0.4995	rs9520094	0.02549	0.00856012
5	MAP3K1	179	56100899	56201978	10000	518.162	0.0339966	rs832586	0.01409		1000	252.228	0.210789	rs60590641	0.01372	0.00856239
5	GABRA1	137	161264196	161336965	100000	642.724	0.00197998	rs6867604	0.0003239		1000	56.6196	0.781219	rs4263535	0.1527	0.00857161
16	MTSS1L	62	70685106	70729954	10000	152.684	0.0486951	rs3785426	0.005218		1000	95.2946	0.161838	rs11646834	0.03248	0.00858451
22	C22orf31	54	29444659	29467907	1000	79.9318	0.184815	rs5997435	0.00379		10000	120.022	0.0409959	rs12321	0.009056	0.00859312
15	NR2F2	19	96859156	96893492	10000	52.6008	0.0336966	rs3743466	0.004304		1000	27.3049	0.212787	rs3743466	0.04967	0.00859352
18	TCEB3CL_2	10	44538657	44560298	1000	28.8532	0.0789211	rs7244778	0.03099		1000	24.1327	0.106893	rs1942248	0.01161	0.00859887
14	COX16	101	70781797	70836448	1000	162.347	0.18981	rs78069940	0.01986		10000	303.483	0.039696	rs10133282	0.006221	0.00861967
19	LOC100288123	19	1812087	1834542	1000	23.897	0.244755	rs12975656	0.09104		10000	68.5976	0.0274973	rs11669170	0.0007352	0.00862746
10	IDI1	61	1075963	1105061	10000	171.526	0.0173983	rs2472533	0.001316		1000	70.1883	0.322677	rs10508205	0.008606	0.00863435
10	H2AFY2	129	71802356	71882040	1000	218.466	0.0959041	rs7893137	0.002952		1000	248.336	0.0889111	rs10999138	0.009024	0.00864993
4	FGA	25	155494279	155521897	10000	64.8779	0.0491951	rs6050	0.01792		1000	42.6991	0.161838	rs2070016	0.03346	0.00865657
5	LOC100506674	60	44734429	44818895	1000	47.6106	0.396603	rs727303	0.07098		10000	363.505	0.0117988	rs994793	0.003222	0.00865666
2	REEP1	347	86431119	86575206	10000	1180.78	0.0140986	rs4832276	0.002937		1000	361.729	0.362637	rs77883234	0.009648	0.00866855
6	MTRF1L	88	153298399	153333925	1000	184.028	0.0789211	rs2073261	0.01671		1000	167.455	0.107892	rs9479474	0.03488	0.00867473
19	DMPK	32	46262966	46295815	10000	119.045	0.0209979	rs659444	0.0005949		1000	38.7305	0.290709	rs72626215	0.03508	0.00867692
7	DUS4L	39	107194401	107228968	10000	109.449	0.0542946	rs58052742	0.02833		1000	71.1234	0.14985	rs10276604	0.05487	0.00867774
11	CABP2	22	67276417	67300899	10000	86.4304	0.0164984	rs594729	0.006471		1000	24.5835	0.333666	rs595262	0.1221	0.00867914
1	MRPS15	77	36911361	36940040	10000	204.801	0.0471953	rs3917979	0.01367		1000	124.338	0.167832	rs16823055	0.08288	0.00869096
15	ASB9P1	27	93328713	93350338	10000	123.88	0.00989901	rs7173581	0.008229		1000	22.6468	0.433566	rs11635259	0.1056	0.00871275
19	PTH2	12	49915670	49936698	10000	40.0843	0.0308969	rs56234966	0.01099		1000	17.7265	0.228771	rs9676602	0.06721	0.00872132
11	CAND1.11	306	10319859	10462220	1000	323.519	0.364635	rs59717668	0.002779		10000	785.654	0.0140986	rs6484217	0.0002258	0.00873167
8	LYNX1_2	71	143842614	143869640	1000	49.823	0.584416	rs35290104	0.1544		100000	275.347	0.00489995	rs3808491	0.0002131	0.00874548
16	MIR3177	17	1774985	1795067	1000	29.4466	0.153846	rs12922644	0.02531		10000	43.4547	0.0532947	rs35753144	0.00699	0.00877708
19	MYO1F	82	8575673	8652331	1000	50.8639	0.638362	rs11671997	0.08858		100000	372.714	0.00388996	rs2303687	0.002176	0.00880506
22	L3MBTL2	92	41591312	41637275	1000	83.2042	0.361638	rs11704286	0.1999		10000	440.581	0.0144986	rs7289858	0.003963	0.00880548
20	LINC01271	46	48917247	48947879	1000	83.3108	0.0989011	rs1887934	0.01299		1000	106.611	0.0879121	rs9974000	0.05406	0.00880877
4	BMPR1B	813	95669127	96089601	10000	2191.28	0.0089991	rs4699673	0.0002666		1000	750.012	0.456543	rs4426786	0.0295	0.00881015
2	WNT6	19	219714545	219748954	1000	46.4733	0.0819181	rs744092	0.03968		1000	41.6208	0.105894	rs12053317	0.04516	0.00881096
11	LMO2	76	33870122	33923836	1000	134.734	0.0909091	rs7121669	0.003064		1000	134.737	0.0959041	rs4307693	0.01799	0.00882659
11	SYT12	21	66780189	66828334	100000	78.9146	0.00363996	rs10896149	0.0002847		1000	14.8732	0.654346	rs61891269	0.1366	0.00882904
2	PTRHD1	50	25003135	25026251	10000	130.95	0.0309969	rs10188181	0.009051		1000	71.3528	0.230769	rs80122249	0.02394	0.00882951
19	CIC	17	42778816	42809949	1000	13.8724	0.365634	rs3810148	0.2973		10000	104.69	0.0142986	rs10412833	0.008656	0.00884875
4	CCDC110	74	186356337	186402913	10000	136.104	0.0733927	rs4862535	0.008674		1000	122.523	0.117882	rs12647749	0.002452	0.00885296
1	ZNF847P	25	227874732	227895408	1000	41.4623	0.134865	rs7535946	0.038		10000	57.0236	0.0630937	rs58180578	0.01599	0.00885951
17	ARSG	336	66245322	66427000	10000	634.869	0.0325967	rs3785611	0.0004148		1000	407.551	0.223776	rs740452	0.003273	0.00886216
12	GYS2	166	21679122	21767781	10000	536.236	0.0388961	rs10770825	0.007552		1000	269.283	0.197802	rs10841850	0.03075	0.00886964
19	CNN1	17	11639578	11671138	1000	16.6598	0.340659	rs112866986	0.1955		10000	79.0893	0.0163984	rs74550340	0.01762	0.00887529
10	GRID1-AS1	81	87327487	87376972	1000	142.924	0.111888	rs2664404	0.02538		1000	163.934	0.0779221	rs2280013	0.01884	0.00887791
15	UBL7-AS1	57	74743605	74783633	1000	151.43	0.0819181	rs6495102	0.04603		1000	133.763	0.106893	rs6495104	0.009074	0.00888904
7	CLIP2	129	73693804	73830273	10000	509.576	0.0287971	rs13229878	0.004207		1000	165.648	0.243756	rs10807670	0.008838	0.00889037
6	PXDC1	198	3712835	3762246	1000	383.317	0.0829171	rs78754035	0.005204		1000	360.593	0.105894	rs1408488	0.006154	0.00890687
20	HCK	64	30629990	30699657	10000	230.055	0.00979902	rs6061159	0.001415		1000	54.6089	0.443556	rs66627519	0.01819	0.00893909
14	ZFYVE21	47	104172080	104210005	10000	123.209	0.0380962	rs2144078	0.001038		1000	65.16	0.202797	rs861529	0.03531	0.00896651
18	MIR1-2	26	19398964	19419049	1000	24.5259	0.395604	rs1941971	0.1576		10000	109.034	0.0124988	rs112280887	0.007657	0.00896998
15	MYO1E	509	59418167	59675071	1000	878.197	0.0759241	rs3794494	0.0028		1000	779.259	0.115884	rs17236502	0.004042	0.00897187
7	HOXA11	16	27210775	27234835	100000	78.5665	0.00250997	rs6970537	5.329e-05		1000	6.09033	0.745255	rs3779456	0.2948	0.0089734
17	MGC16275	8	72196134	72219460	1000	16.8675	0.0889111	rs3809714	0.02687		1000	15.8059	0.0999001	rs11871832	0.03833	0.0089825
2	RPS27A	54	55449038	55472989	1000	74.3042	0.201798	rs56039135	0.01941		10000	137.021	0.0384962	rs6755515	0.00874	0.00899161
6	NKAIN2	527	124115068	125156786	1000	624.184	0.197802	rs1542558	0.001568		10000	713.668	0.039596	rs4895933	0.0007315	0.00899506
11	PTPRJ	217	47992109	48202394	10000	517.234	0.0571943	rs4752805	0.002415		1000	365.114	0.148851	rs4752894	0.02634	0.00900111
1	RPRD2	153	150326989	150459041	10000	688.255	0.0142986	rs79532772	0.004624		1000	124.457	0.370629	rs1260390	0.08401	0.00900895
1	RGS18	43	192117591	192164945	100000	202.384	0.00763992	rs1937235	0.003371		1000	29.1548	0.4995	rs17587912	0.1921	0.00904532
10	CREM	171	35405768	35511886	10000	546.304	0.0463954	rs113933281	0.01843		1000	302.443	0.176823	rs1531550	0.06811	0.00905358
19	ZNF404	26	44366514	44394288	10000	130.654	0.0206979	rs171238	0.01045		1000	27.7274	0.303696	rs1978723	0.2147	0.00906034
20	CST3	88	23598533	23628685	10000	285.424	0.0465953	rs6114206	0.02339		1000	145.029	0.176823	rs2424586	0.0248	0.00908505
7	CDK13	130	39979958	40146733	1000	103.738	0.446553	rs4720348	0.007614		10000	717.289	0.00989901	rs2329693	0.0005082	0.00908592
17	MPO	23	56337216	56368296	1000	34.9276	0.164835	rs2071409	0.007846		10000	65.2705	0.0510949	rs8079006	0.01089	0.00910044
1	POGK	51	166798723	166833709	10000	172.073	0.0337966	rs2272793	0.02031		1000	72.3484	0.223776	rs12409407	0.07307	0.00911148
2	RMND5A	55	86937413	87015164	1000	57.2737	0.321678	rs7596943	0.158		10000	228.878	0.0188981	rs138333408	0.004257	0.00911997
3	SNORA62	87	39442544	39462698	1000	207.589	0.10989	rs4557097	0.06316		10000	249.566	0.0818918	rs2077797	0.01357	0.00912082
1	KIF21B	115	200928513	201002828	1000	155.576	0.23976	rs10920087	0.04784		10000	311.847	0.0305969	rs16847508	0.01155	0.00913193
19	RSPH6A	88	46288967	46328605	10000	250.738	0.0307969	rs8110017	0.001003		1000	112.499	0.238761	rs11671524	0.02972	0.00913344
2	AAK1	164	69675126	69880977	1000	131.538	0.482517	rs6748361	0.04081		100000	668.246	0.00842992	rs11676451	0.0001868	0.0091538
18	TCEB3C_1	12	44538657	44560534	1000	34.7894	0.0799201	rs7244778	0.03099		1000	26.6973	0.112887	rs1942248	0.01161	0.00915569
1	ZRANB2	35	71518973	71556972	10000	97.7693	0.0344966	rs10493481	0.007539		1000	48.7557	0.221778	rs12119848	0.02266	0.00916383
1	FMO2	145	171144387	171191822	1000	261.73	0.11988	rs10912503	0.006313		10000	318.591	0.0750925	rs12124505	0.004123	0.00917879
2	MIR4426	44	55451299	55471985	1000	63.9964	0.17982	rs56039135	0.01941		10000	106.038	0.0461954	rs6755515	0.00874	0.0091834
17	HOXB3	64	46616231	46661810	10000	190.861	0.0176982	rs1042815	0.001157		1000	69.77	0.335664	rs9905165	0.01077	0.00918819
7	SEPT7P2	87	45753385	45818617	100000	495.905	0.00313997	rs59922821	0.002781		1000	39.8782	0.703297	rs1554465	0.1784	0.00918946
1	SCYL3	129	169812214	169873100	100000	576.905	0.00320997	rs12116524	0.0004469		1000	72.4318	0.698302	rs3766155	0.1724	0.00919071
15	RYR3	877	33593176	34168303	10000	1473.29	0.00989901	rs2164250	0.0006062		1000	786.174	0.450549	rs16971757	0.002972	0.00920224
1	HP1BP3	73	21059170	21123181	1000	15.4665	0.917083	rs2274120	0.1109		100000	516.354	0.00123999	rs3927683	0.0003599	0.0092059
11	ARAP1	178	72386113	72473434	10000	432.395	0.0487951	rs2306610	0.01192		1000	271.531	0.172827	rs55746970	0.001798	0.00920721
8	ADAM32	298	38955049	39152436	1000	465.194	0.173826	rs56093547	0.04516		10000	807.182	0.0484952	rs4236754	0.009778	0.00921664
22	LOC54944	23	31732744	31757141	1000	39.3515	0.162837	rs5753573	0.01808		10000	58.8176	0.0526947	rs714909	0.01535	0.00921679
2	SLC25A12	166	172629914	172760816	1000	216.833	0.23976	rs13017695	0.02468		10000	476	0.0309969	rs7604821	0.001457	0.0092222
1	ANGPTL1	27	178808669	178850215	1000	17.451	0.564436	rs3766641	0.252		100000	137.784	0.00584994	rs6425502	0.003254	0.00922847
15	MIR190A	35	63106155	63126240	10000	87.0244	0.0691931	rs72751459	0.03832		1000	62.4888	0.12987	rs12594810	0.01991	0.0092385
11	NOX4	427	89047521	89332779	10000	953.628	0.0350965	rs142197306	0.005823		1000	544.724	0.220779	rs11018623	0.01141	0.00923971
6	IFNGR1	26	137508620	137550567	10000	63.9626	0.0468953	rs6927220	0.02469		1000	39.5472	0.178821	rs17175239	0.0328	0.00924084
16	TRIM72	7	31215341	31246510	1000	13.578	0.145854	rs7184910	0.06858		10000	24.6083	0.060494	rs4496161	0.05547	0.00924312
14	LGMN	101	93160151	93225047	1000	168.979	0.128871	rs1242104	0.01774		10000	177.646	0.069893	rs1242112	0.006897	0.00924904
6	RING1	27	33166285	33190499	10000	87.3619	0.00919908	rs116735442	0.006515		1000	24.1824	0.467532	rs116806619	0.03787	0.00925092
1	VAV3	898	108103781	108517545	10000	1777.87	0.0193981	rs12752530	0.0002493		1000	1044.56	0.320679	rs345297	0.001798	0.00925463
19	LIPE-AS1	175	42891299	43166507	1000	144.945	0.337662	rs8102439	0.1009		10000	886.77	0.0176982	rs77555347	0.002723	0.00925795
1	FCRL6	79	159760300	159796047	1000	153.439	0.131868	rs11590202	0.005091		10000	183.455	0.0681932	rs72700611	0.02627	0.00926081
2	MIR1471	25	232746951	232767008	100000	179.626	0.00222998	rs2679181	0.003228		1000	6.11666	0.785215	rs11690763	0.1804	0.00926458
2	VAMP8	53	85794613	85819156	1000	56.4688	0.331668	rs150679559	0.01803		10000	203.018	0.0182982	rs1972297	0.008623	0.00926462
19	LOC100505715	49	44385955	44415955	10000	222.828	0.0259974	rs239939	0.01129		1000	55.8872	0.26973	rs55634319	0.1675	0.00927085
1	DPH2	29	44425652	44449043	1000	12.4284	0.749251	rs1636879	0.2297		100000	144.821	0.00260997	rs2486005	4.832e-05	0.00927113
19	LILRB4	33	55164270	55191810	10000	152.953	0.00889911	rs113816000	0.003474		1000	25.32	0.475524	rs111284587	0.1938	0.00927984
2	MYL1	53	211144867	211189895	10000	259.121	0.0163984	rs2048274	0.009388		1000	45.9204	0.352647	rs9646846	0.06099	0.0092804
11	LINC00294	47	33087695	33111000	10000	176.007	0.0132987	rs12276109	0.004991		1000	46.4567	0.393606	rs7397000	0.03389	0.0092915
3	SSR3	53	156247928	156282973	100000	244.242	0.00589994	rs3773720	0.001969		1000	29.7201	0.565435	rs59075594	0.04986	0.00930362
7	MIR591	21	95838973	95859068	100000	184.235	0.00153998	rs6950250	0.0008297		1000	3.00042	0.872128	rs6950250	0.4367	0.00930507
7	HOXA10	24	27200209	27229880	100000	109.705	0.00217998	rs6970537	5.329e-05		1000	10.4378	0.792208	rs3779456	0.2948	0.00930512
21	KRTAP10-2	8	45960317	45981388	1000	8.87595	0.303696	rs12483390	0.05551		10000	31.5706	0.0214979	rs435424	0.01063	0.00931097
1	SLC5A9	53	48678356	48724316	10000	212.209	0.00909909	rs6695408	0.00213		1000	44.1596	0.473526	rs1004833	0.08505	0.00935715
17	LOC100288866	90	47573018	47661426	1000	140.746	0.124875	rs62079262	0.02039		10000	151.238	0.0733927	rs741073	0.007598	0.00935808
3	DZIP3	84	108298336	108423693	1000	41.9379	0.672328	rs76800777	0.1204		100000	592.592	0.00370996	rs2924707	0.002362	0.00936216
19	BIRC8	24	53782853	53804875	10000	88.4294	0.0332967	rs3091238	0.008858		1000	32.9068	0.231768	rs2865243	0.1034	0.00937063
21	FAM207A	51	46349954	46406888	1000	113.696	0.128871	rs914205	0.07347		10000	157.246	0.0710929	rs928306	0.0198	0.00938581
19	MIR199A1	14	10918101	10938172	1000	35.146	0.0799201	rs57561584	0.02327		1000	27.7436	0.115884	rs57561584	0.06524	0.00938609
7	MIR3147	38	57462730	57482796	1000	37.039	0.396603	rs6978723	0.1139		10000	131.611	0.0132987	rs13242461	0.001885	0.00938723
1	PEF1	35	32085462	32120838	100000	320.374	0.00105999	rs6425777	0.000634		1000	3.00368	0.961039	rs16834631	0.186	0.00939476
12	LRCOL1	69	133169735	133197037	10000	203.665	0.0418958	rs7966242	0.008982		1000	111.487	0.197802	rs11146968	0.04796	0.00940473
7	C7orf63	85	89864487	89950377	10000	416.749	0.0116988	rs13247629	0.0008293		1000	72.1748	0.423576	rs42608	0.02926	0.00942366
3	TCTEX1D2	99	196008089	196055165	1000	114.939	0.283716	rs73086678	0.0497		10000	346.613	0.0244976	rs55996879	0.01411	0.00942527
6	LY86-AS1	737	6336697	6633059	1000	1061.59	0.0969031	rs62393012	0.0001178		1000	1071.74	0.0969031	rs3804469	0.002412	0.00944551
13	COL4A2-AS1	83	111144922	111170526	1000	61.7519	0.59041	rs2281969	0.0256		100000	270.173	0.00540995	rs7317733	0.0002883	0.0094512
3	IGF2BP2	181	185351526	185552827	1000	209.585	0.27972	rs2194411	0.01834		10000	530.136	0.0251975	rs6777038	0.0001347	0.00945993
15	ITGA11	385	68584041	68734492	10000	867.067	0.0175982	rs7163188	4.865e-06		1000	408.302	0.344655	rs11072020	0.003856	0.009466
3	HHLA2	227	108005336	108107131	10000	653.735	0.0178982	rs79269403	0.003081		1000	234.497	0.341658	rs2016469	0.012	0.00947248
14	C14orf93	20	23446109	23489410	100000	118.536	0.00505995	rs3751497	0.00153		1000	7.82649	0.606394	rs6572891	0.3949	0.0094759
22	ASCC2	123	30174596	30244293	1000	211.617	0.132867	rs12172139	0.001624		10000	278.376	0.0694931	rs6006274	0.01096	0.00948181
21	ZBTB21	87	43396939	43440496	1000	127.819	0.181818	rs220208	0.00915		10000	225.954	0.0473953	rs1788355	0.009188	0.00948475
17	AURKB	38	8098048	8123944	10000	121.372	0.020198	rs1059476	0.002087		1000	44.3239	0.31968	rs142913941	0.02858	0.0094877
12	LRTM2	22	1919432	1955918	1000	37.2772	0.115884	rs12423378	0.005601		1000	46.3624	0.0809191	rs9971711	0.01624	0.0094895
14	REM2	13	23342431	23366889	1000	18.9736	0.22977	rs4982700	0.08394		10000	55.6354	0.0344966	rs35956093	0.03011	0.0095345
18	CABYR	51	21708919	21751564	1000	86.5914	0.167832	rs8088144	0.01629		10000	141.334	0.0528947	rs9635962	0.01837	0.00953789
3	PLCH1	479	155187670	155431997	10000	1554.77	0.0186981	rs6787497	0.0002636		1000	515.04	0.335664	rs6440994	0.06935	0.00955092
2	NFE2L2	62	178085030	178139859	10000	155.403	0.0529947	rs4893819	0.01251		1000	96.0136	0.167832	rs6433657	0.03289	0.00955265
13	RNF113B	37	98818038	98839521	10000	92.8451	0.0458954	rs626950	0.03039		1000	57.6623	0.187812	rs7335152	0.005268	0.00956595
11	RNF169	115	74449912	74563458	1000	111.135	0.37962	rs1125609	0.1419		10000	514.619	0.0148985	rs693275	0.006359	0.00956595
5	LOC100505878	26	86032634	86055589	100000	139.322	0.00096999	rs9293476	1.681e-05		1000	4.54372	0.989011	rs10051486	0.4653	0.0095763
3	NPHP3-AS1	418	132431185	132603050	100000	1947.56	0.00571994	rs58808295	0.0001585		1000	265.306	0.583417	rs7652595	0.06024	0.00959525
1	TPRG1L	28	3531555	3556694	1000	32.6951	0.28971	rs12405423	0.1255		10000	127.739	0.0242976	rs4276857	0.0006856	0.00960745
16	XYLT1	733	17186180	17574738	100000	1652.2	0.00580994	rs7185612	4.81e-05		1000	657.365	0.58042	rs9929681	0.007384	0.00960849
19	CEACAM8	13	43074394	43109082	1000	9.61784	0.403596	rs77173261	0.3298		10000	80.0324	0.0132987	rs10421108	0.01045	0.00961225
19	PALM	4	698952	758330	10000	19.3042	0.0147985	rs11085206	0.01223		1000	3.22943	0.382617	rs10518239	0.2544	0.00962187
17	GFAP	70	42972993	43002920	10000	161.328	0.0346965	rs2017257	0.0005622		1000	92.6106	0.230769	rs3826425	0.02279	0.00962359
6	TNF	26	31533343	31556112	1000	57.6412	0.0719281	rs116298854	0.01455		1000	49.511	0.130869	rs2844482	0.02177	0.00962369
18	TCEB3CL2_1	11	44532730	44554607	1000	29.6725	0.0779221	rs7244778	0.03099		1000	23.1263	0.121878	rs1942248	0.01161	0.00963182
6	STMND1	88	17092488	17141603	10000	236.414	0.0360964	rs1547136	0.008046		1000	116.533	0.224775	rs4716115	0.00819	0.0096326
3	RPSA	114	39438203	39464032	1000	271.006	0.124875	rs4557097	0.06316		1000	327.803	0.0759241	rs7613744	0.01293	0.00963804
3	CAV3	25	8765485	8798451	100000	102.57	0.00686993	rs237875	0.0004448		1000	17.6086	0.544456	rs1042778	0.08484	0.00964344
7	HOXA10-AS	21	27198517	27221534	100000	92.3668	0.00381996	rs6970537	5.329e-05		1000	10.7493	0.677323	rs3779456	0.2948	0.00965067
2	TFPI	167	188318957	188429219	100000	796.506	0.00097999	rs13028645	0.0002778		1000	28.786	0.991009	rs12613071	0.2016	0.00967444
11	DKFZp779M0652	31	45782982	45803909	10000	90.4544	0.0353965	rs7938913	0.0008529		1000	42.9231	0.228771	rs10838512	0.05169	0.00967727
14	WARS	142	100790124	100852680	10000	500.098	0.0226977	rs78274618	0.003829		1000	161.879	0.303696	rs3783345	0.0624	0.00968277
12	FICD	45	108899050	108923380	1000	84.8422	0.0919081	rs11113972	0.02416		1000	86.4583	0.104895	rs75217720	0.01512	0.0096834
1	LOC100505768	80	87809209	87847338	10000	148.746	0.0671933	rs10873834	0.001211		1000	122.192	0.13986	rs11161991	0.0174	0.00968886
2	TEKT4	8	95527177	95552574	1000	23.7924	0.0719281	rs4096200	0.06249		1000	15.9914	0.131868	rs10185133	0.1116	0.00969514
5	LOC102467214	20	111954132	111976618	1000	12.5051	0.633367	rs10478094	0.02262		100000	87.5622	0.00466995	rs1441374	0.001583	0.00970239
12	LOC100129361	3	11313779	11338619	10000	18.4939	0.0108989	rs35650731	0.01117		1000	1.97507	0.447552	rs35470561	0.4072	0.00971209
11	CPT1A	161	68512087	68619399	1000	140.52	0.493506	rs2924684	0.02712		100000	501.766	0.00878991	rs4930613	0.001671	0.00972246
3	LINC01267	87	14379950	14404068	10000	223.758	0.0283972	rs12163643	0.0118		1000	106.9	0.265734	rs893082	0.02702	0.00972551
11	NLRP6	21	268569	295388	1000	12.9084	0.665335	rs34455569	0.1946		100000	89.3159	0.00407996	rs79208976	0.004438	0.00972961
5	CCT5	125	10240281	10276501	1000	125.346	0.342657	rs3844305	0.02319		10000	527.251	0.0184982	rs28631434	0.0006027	0.00973056
1	SPRR1B	93	152993678	153015376	10000	412.254	0.0311969	rs1108410	0.01522		1000	115.988	0.250749	rs1338181	0.1725	0.00975519
11	OR8B8	49	124300045	124320981	10000	111.341	0.0587941	rs11501193	0.02019		1000	80.2202	0.157842	rs11821296	0.03191	0.00977342
11	KCNK4	13	64048792	64077503	10000	45.1954	0.0143986	rs477895	0.008104		1000	12.3907	0.392607	rs887314	0.07829	0.00977406
12	TAS2R42	7	11328598	11349543	10000	42.8817	0.010399	rs35650731	0.01117		1000	4.46004	0.45954	rs35470561	0.4072	0.00977748
19	MIR4324	16	49802053	49822125	1000	39.7455	0.0949051	rs354013	0.07453		1000	38.6532	0.102897	rs354010	0.05768	0.00979295
10	MIR107	49	91342503	91362584	1000	50.3062	0.373626	rs76793976	0.04485		10000	146.221	0.0158984	rs7089984	0.00891	0.00979479
14	ZBTB25	72	64943554	64980554	1000	176.992	0.0839161	rs12586212	0.04888		1000	137.37	0.115884	rs61985667	0.0297	0.00979944
2	TCF23	31	27361944	27385819	1000	60.5187	0.11988	rs3795961	0.02392		1000	71.0704	0.0809191	rs7606672	0.027	0.00980007
3	TIPARP	33	156382204	156434557	1000	70.9381	0.0999001	rs62277395	0.01705		1000	63.1346	0.0979021	rs56128116	0.005739	0.0098039
12	TAS2R20	91	11138560	11160474	100000	583.446	0.00686993	rs10772401	0.003699		1000	36.0333	0.55045	rs11054134	0.1234	0.00980904
2	MAPRE3	58	27183524	27260087	1000	177.757	0.0699301	rs10181777	0.01605		1000	118.213	0.136863	rs1866655	0.1066	0.00981336
10	SGMS1	575	52055344	52393737	10000	1342.92	0.029797	rs10826234	0.002858		1000	720.871	0.25974	rs10825903	0.0003133	0.00981622
19	CD70	19	6575849	6601163	10000	64.4451	0.0484952	rs344600	0.01946		1000	33.4727	0.184815	rs344604	0.1617	0.00982932
1	SLC6A17	102	110683131	110754823	10000	367.621	0.0130987	rs10465645	0.002798		1000	87.9707	0.413586	rs7545960	0.06256	0.00983683
2	FOXN2	123	48531794	48616434	10000	318.002	0.0557944	rs57131168	0.006082		1000	236.142	0.165834	rs35839493	0.0007444	0.00984279
17	DUSP3	52	41833488	41866368	1000	111.854	0.0929071	rs1230396	0.01017		1000	128.991	0.105894	rs7213802	0.01445	0.00986451
5	MRPS30	37	44799026	44825618	1000	27.2193	0.405594	rs1061310	0.1876		10000	221.432	0.0136986	rs6896417	0.003827	0.00987276
1	SSBP3	373	54681103	54882068	1000	477.968	0.204795	rs12240201	0.001462		10000	676.986	0.0424958	rs3753406	0.009171	0.00987466
11	TEX40	13	64057862	64082239	10000	42.2242	0.0241976	rs2286614	0.01876		1000	15.8157	0.297702	rs1806967	0.01538	0.00989872
7	COG5	460	106832188	107214959	10000	1407.05	0.0369963	rs75932578	0.01256		1000	679.281	0.226773	rs4727676	0.00655	0.00991429
21	KRTAP10-5	51	45989331	46010481	1000	93.5761	0.163836	rs463966	0.06022		10000	157.698	0.0573943	rs458563	0.02874	0.00995057
12	ZNF268	107	133747994	133793697	100000	712.044	0.00247998	rs11147296	0.002038		1000	27.1281	0.79021	rs61960671	0.1585	0.00996501
3	ALS2CL	82	46700484	46745194	1000	160.455	0.104895	rs12487651	0.01109		1000	166.701	0.0949051	rs6442020	0.01711	0.00996818
22	RBX1	10	41337350	41379019	1000	11.8077	0.281718	rs5758150	0.1179		10000	37.2169	0.0267973	rs17347451	0.01096	0.00998169
11	QSER1	15	32904723	33011814	1000	21.2017	0.195804	rs4756330	0.02314		10000	35.6903	0.0458954	rs4756330	0.009861	0.01
1	ATP1B1	116	169065946	169111960	100000	467.321	0.00165998	rs77448520	0.0001406		1000	51.6929	0.886114	rs77448520	0.07913	0.0100297
16	HN1L	50	1718277	1762073	10000	133.036	0.0742926	rs56065313	0.02073		1000	95.336	0.132867	rs11863003	0.03053	0.0100426
7	TMEM176A	83	150487853	150512208	1000	146.905	0.0889111	rs11546674	0.006866		1000	138.423	0.112887	rs9088	0.008753	0.0100649
17	MYH10	164	8367522	8544079	1000	474.916	0.0709291	rs1431307	0.02447		1000	313.293	0.138861	rs7212876	0.05185	0.0100752
1	CACNA1S	175	200998639	201091694	10000	339.917	0.0272973	rs1325313	0.0007052		1000	208.629	0.280719	rs12132696	0.006311	0.0100758
17	RNMTL1	47	675512	705741	10000	164.124	0.0153985	rs16955445	0.004953		1000	45.7932	0.388611	rs2750012	0.02393	0.0100936
14	MIS18BP1	47	45662392	45732605	1000	141.419	0.0769231	rs75455570	0.02977		1000	102.864	0.12987	rs2750119	0.07876	0.0101234
16	TNFRSF12A	12	3060312	3082383	1000	24.7353	0.122877	rs60600102	0.04058		1000	26.8889	0.0819181	rs2717712	0.0122	0.0101418
7	SLC26A4-AS1	19	107286960	107312243	100000	106.008	0.00454995	rs2712230	0.003757		1000	8.59714	0.656344	rs3823957	0.1192	0.0101461
15	ZNF592	99	85281817	85359663	10000	291.395	0.0290971	rs9806315	0.003021		1000	128.126	0.271728	rs75740860	0.03684	0.010165
5	C5orf45	55	179254265	179295840	10000	154.6	0.0446955	rs2161101	0.01188		1000	81.373	0.202797	rs155788	0.02923	0.0101675
3	LINC01212	51	70038894	70074451	10000	182.49	0.0268973	rs74764690	0.008535		1000	62.037	0.285714	rs6809108	0.0238	0.0101781
14	CEP170B	45	105321649	105373107	10000	187.085	0.0175982	rs10145031	0.009531		1000	41.3984	0.364635	rs2841253	0.07102	0.0101789
1	LAD1	84	201339965	201378669	1000	180.36	0.0769231	rs12567344	0.01312		1000	132.989	0.130869	rs61820018	0.01108	0.0101985
20	NAPB	187	23345155	23412156	1000	227.694	0.277722	rs12625468	0.03924		10000	525.883	0.0282972	rs73901826	0.004019	0.0102161
1	AKIRIN1	78	39446915	39481737	10000	278.711	0.0273973	rs79100354	0.02127		1000	98.9074	0.283716	rs11205515	0.006889	0.010231
1	PRKACB	168	84533744	84714181	10000	532.572	0.0290971	rs1027694	0.000335		1000	208.737	0.273726	rs1016379	0.01395	0.0102527
11	SF3B2	43	65809815	65846382	10000	117.395	0.0460954	rs79445978	0.01642		1000	63.8112	0.1998	rs4604890	0.03788	0.0102537
13	ATP11A-AS1	71	113389762	113419045	10000	239.66	0.0467953	rs9603937	0.00777		1000	114.057	0.197802	rs9577389	0.06347	0.0102662
19	PVRL2	124	45339392	45402485	10000	312.288	0.0357964	rs390952	0.005136		1000	162.184	0.23976	rs511825	0.02032	0.0102888
14	LOC102723809	88	64970868	65017086	1000	170.435	0.136863	rs10133411	0.04179		1000	208.778	0.0739261	rs61985707	0.03096	0.0102921
17	TRIM47	44	73860244	73884656	1000	46.806	0.32967	rs9894383	0.1246		10000	181.345	0.0214979	rs8081606	0.01061	0.0103065
10	ADK	661	75900942	76479061	100000	3257.67	0.00290997	rs6480741	0.0001754		1000	262.91	0.767233	rs7091300	0.1189	0.0103223
1	ACP6	82	147109167	147152634	10000	299.41	0.0147985	rs12025871	0.003814		1000	77.4948	0.403596	rs7539714	0.1015	0.0103339
10	IDE	259	94201440	94343852	1000	234.553	0.504496	rs61875362	0.03416		10000	837.261	0.00919908	rs35831196	5.235e-05	0.0103434
19	MISP	4	741145	774318	10000	19.3042	0.0126987	rs11085206	0.01223		1000	3.22943	0.435564	rs10518239	0.2544	0.010347
3	PLCL2	339	16916451	17142098	1000	488.224	0.186813	rs9859803	0.005844		10000	857.156	0.0509949	rs1441040	0.004252	0.0103514
2	HADHB	81	26457615	26523333	10000	335.821	0.0255974	rs62128457	0.01588		1000	87.9584	0.298701	rs12998092	0.009273	0.0103533
1	NGF	143	115818536	115890857	10000	313.285	0.0267973	rs6657049	0.0004355		1000	169.363	0.290709	rs6678788	0.02281	0.0103623
13	HSPH1	59	31699110	31746525	10000	140.381	0.0630937	rs7328630	0.004185		1000	105.367	0.157842	rs9570758	0.02	0.0103648
14	SIVA1	36	105209469	105235996	1000	58.397	0.182817	rs73362602	0.06009		10000	123.382	0.0525947	rs2498803	0.03673	0.0103752
22	XPNPEP3	29	41243084	41338823	1000	35.8978	0.27972	rs138349	0.1484		10000	101.552	0.0285971	rs5758123	0.005703	0.0103833
10	PSTK	59	124729555	124759907	100000	363.308	0.00400996	rs7902802	0.001867		1000	25.3586	0.695305	rs3736580	0.1435	0.0104009
1	AKR7L	121	19582475	19610568	1000	255.226	0.10989	rs6665756	0.02437		1000	266.392	0.0949051	rs4481877	0.002625	0.0104064
10	CUL2	180	35287478	35389570	10000	566.798	0.050295	rs36042740	0.01364		1000	298.175	0.18981	rs36042740	0.06573	0.0104098
11	FERMT3	39	63964151	64001363	1000	57.9513	0.18981	rs3741404	0.03604		10000	99.9151	0.050295	rs11231726	0.0142	0.0104098
20	LOC101927159	89	41304122	41327202	1000	102.332	0.291708	rs2425526	0.06751		10000	306.513	0.0268973	rs4810366	0.003972	0.0104333
14	ADSSL1	48	105180533	105223647	1000	92.5241	0.135864	rs34272041	0.05862		1000	147.968	0.0759241	rs1132975	0.04058	0.0104562
3	DALRD3	5	49042920	49068504	1000	11.1975	0.112887	rs6781790	0.01628		1000	12.4029	0.0929071	rs11706052	0.09572	0.0104681
14	ATP5S	65	50769046	50802946	10000	250.447	0.0409959	rs2883804	0.005392		1000	95.0479	0.221778	rs148053265	0.01317	0.0104725
10	LINC00703	103	4416437	4462804	10000	285.044	0.010399	rs2148606	0.001614		1000	92.1714	0.482517	rs10795163	0.1008	0.0104892
17	NOG	27	54661059	54682951	1000	51.9809	0.116883	rs77575566	0.01537		1000	61.6692	0.0899101	rs77575566	0.05105	0.0105023
7	ZNF862	75	149525508	149574568	10000	196.612	0.039896	rs6960187	0.00152		1000	104.046	0.226773	rs2074703	0.06251	0.0105088
20	SSTR4	53	23006056	23027314	1000	39.3541	0.512488	rs13045080	0.0808		10000	204.389	0.00909909	rs2235952	0.0009866	0.0105139
6	TRAM2	272	52352199	52451862	1000	259.928	0.423576	rs6928665	0.01625		10000	723.078	0.0137986	rs13196507	0.0001931	0.0105253
11	SLC37A2	121	124923012	124970412	100000	369.089	0.00735993	rs10790723	8.633e-05		1000	93.9037	0.56044	rs12786053	0.03541	0.0105333
20	SNTA1	41	31985762	32041698	1000	11.2027	0.808192	rs291685	0.3683		100000	247.207	0.00253997	rs6141396	0.0002145	0.0105529
7	LINC01004	25	104612193	104641612	10000	92.382	0.0235976	rs6966728	0.0133		1000	26.6114	0.318681	rs10274607	0.1147	0.010563
17	LOC100653515	100	76876661	76909299	1000	131.761	0.238761	rs8069845	0.01015		10000	235.801	0.0372963	rs9898050	0.002808	0.0105668
15	STOML1	64	74265558	74296963	10000	151.005	0.0665933	rs79088762	0.01542		1000	117.946	0.153846	rs4993000	0.01381	0.010569
12	PARP11	185	3908026	3992614	1000	377.552	0.0769231	rs12424076	0.006666		1000	296.153	0.135864	rs12309075	0.005458	0.0105747
7	LOC100240728	12	56539797	56561012	1000	21.8737	0.163836	rs4596603	0.04769		10000	37.6157	0.0618938	rs6963139	0.0361	0.0105916
12	FLJ41278	168	65267553	65381302	10000	608.032	0.0135986	rs424351	0.006322		1000	157.2	0.428571	rs17223797	0.03608	0.0105918
9	LOC100507346	36	98215890	98242301	1000	62.324	0.147852	rs2066836	0.02845		10000	91.7486	0.070093	rs1805155	0.02242	0.0106089
1	PRPF3	55	150283927	150335704	10000	233.677	0.0229977	rs1694378	0.01089		1000	54.5589	0.324675	rs1694378	0.07574	0.0106109
17	POLG2	54	62463901	62503184	1000	8.2522	0.854146	rs147786515	0.4917		100000	510.372	0.00210998	rs7225672	0.001846	0.0106156
10	OTUD1	15	23718197	23741310	1000	46.8783	0.0799201	rs16923263	0.04827		1000	30.0828	0.131868	rs7920535	0.0518	0.0106197
11	LOC100506127	96	76082368	76129175	1000	133.815	0.175824	rs61892855	0.01257		10000	202.053	0.0568943	rs12283174	0.0005591	0.0106213
15	SEMA4B	154	90718151	90782892	1000	181.832	0.27972	rs8030039	0.01342		10000	418.488	0.0294971	rs9806563	0.009771	0.0106237
3	ATRIP	34	48478113	48517054	1000	76.9035	0.115884	rs4858820	0.002911		1000	90.7139	0.0919081	rs4858795	0.04215	0.0106241
8	ZNF395	60	28193101	28253977	10000	147.469	0.0581942	rs57152558	0.01863		1000	92.5896	0.172827	rs351784	0.02286	0.01063
2	LOC284950	96	86032252	86063911	1000	175.525	0.118881	rs72842027	0.01391		1000	201.36	0.0899101	rs76716028	0.009737	0.0106708
16	THOC6	19	3064031	3087756	1000	18.9737	0.32967	rs60600102	0.04058		10000	78.7671	0.0225977	rs7198545	0.01038	0.010679
14	LOC100288846	32	39724906	39746265	1000	62.0999	0.117882	rs6571911	0.03214		1000	75.149	0.0909091	rs6571912	0.01353	0.010691
9	MIRLET7D	36	96931115	96951202	1000	69.2172	0.0919081	rs4744321	0.003571		1000	67.4735	0.116883	rs62578780	0.02074	0.0107097
10	LINC00865	116	91579249	91610618	1000	227.546	0.120879	rs10881688	0.01299		1000	245.765	0.0889111	rs67157720	0.01112	0.0107327
2	STAMBP	80	74046042	74104295	1000	90.5578	0.313686	rs112703677	0.01746		10000	276.638	0.0247975	rs17009433	0.001176	0.0107368
9	MIR455	35	116961713	116981809	10000	102.196	0.019898	rs74675082	0.0009553		1000	35.6438	0.355644	rs139689997	0.002581	0.0107387
10	PRTFDC1	288	25127535	25251573	10000	707.006	0.0178982	rs10828720	0.001884		1000	292.836	0.376623	rs11818463	0.01726	0.0107409
17	NGFR	60	47562654	47602382	1000	68.1749	0.311688	rs1035050	0.02219		10000	126.752	0.0250975	rs741073	0.007598	0.0107463
19	RDH8	34	10113924	10142954	1000	47.1124	0.216783	rs2233789	0.01947		10000	91.9065	0.0438956	rs66516040	0.02668	0.0107738
11	TMEM135	400	86738885	87049876	100000	1017.36	0.0116699	rs2512494	8.896e-05		1000	346.413	0.466533	rs2512498	0.01823	0.0107761
10	DDIT4	35	74023676	74045797	10000	108.207	0.0364964	rs4747243	0.01073		1000	47.4866	0.246753	rs17712800	0.01047	0.0107857
18	TCEB3CL_1	11	44532730	44554371	1000	29.6725	0.0709291	rs7244778	0.03099		1000	23.1263	0.148851	rs1942248	0.01161	0.0107875
17	PRKAR1A	294	66399763	66557457	100000	1048.01	0.00125999	rs11657466	0.0001022		1000	90.0792	0.981019	rs12453629	0.0215	0.0108037
12	CUX2	233	111461827	111798358	1000	84.9064	0.925075	rs6489961	0.1154		100000	880.35	0.00160998	rs2339716	0.0004375	0.0108157
11	ZPR1	54	116639275	116668739	1000	72.1362	0.233766	rs1787680	0.0299		10000	129.93	0.039796	rs662799	0.001278	0.0108473
20	LINC00657	14	34623539	34648882	1000	18.4713	0.245754	rs74437718	0.1313		10000	48.0298	0.0369963	rs2889898	0.006884	0.0108482
11	ASCL3	48	8949118	8974580	10000	174.684	0.0334967	rs79360333	0.009515		1000	58.8392	0.262737	rs61876239	0.05624	0.0108584
10	DNMBP	314	101625333	101779676	100000	1261.1	0.00746993	rs3740058	0.0007196		1000	214.643	0.568432	rs12415260	0.000592	0.010869
2	PROKR1	52	68862953	68892708	1000	98.2801	0.0989011	rs76803699	0.001806		1000	95.4637	0.110889	rs4267541	0.01882	0.010891
14	MMP14	33	23295741	23326808	1000	32.7685	0.407592	rs1135641	0.08899		10000	113.661	0.0156984	rs7156015	0.01402	0.0108996
6	MIR219A1	24	33165611	33185721	100000	82.3955	0.00820992	rs116735442	0.006515		1000	18.6369	0.548452	rs116806619	0.03787	0.0109117
12	MYO1A	47	57412300	57454549	10000	275.278	0.00959904	rs138851352	0.003049		1000	25.5846	0.513487	rs17119407	0.3638	0.0109123
16	BCAR4	64	11903691	11932689	1000	84.0097	0.234765	rs2110618	0.009034		10000	148.083	0.039896	rs75831995	0.002853	0.0109198
2	LOC101928222	64	20179964	20214567	1000	108.712	0.138861	rs11684041	0.0003325		1000	118.262	0.0779221	rs73220315	0.01244	0.0109214
2	OLA1	339	174927174	175123365	10000	1354	0.0109989	rs57298665	0.001987		1000	257.53	0.484515	rs6433464	0.04937	0.0109444
16	COQ7	59	19068916	19101417	1000	48.7604	0.486513	rs12447898	0.08441		10000	255.133	0.0108989	rs8053779	0.003024	0.0109444
2	ATG9A	22	220074101	220104410	10000	64.4224	0.0763924	rs2293079	0.009304		1000	40.5655	0.141858	rs7574937	0.02541	0.0109622
11	CSTF3	144	33096129	33193037	1000	225.707	0.215784	rs7127111	0.01349		10000	441.576	0.0451955	rs449444	0.03103	0.0109677
1	SUMO1P3	11	160277054	160298260	1000	20.5798	0.111888	rs74125589	0.005382		1000	22.0464	0.0989011	rs9633342	0.05724	0.0109816
12	HPD	104	122267432	122336517	1000	129.523	0.288711	rs11502392	0.04974		10000	287.352	0.0293971	rs2707056	0.001008	0.0109999
4	LOC339975	336	188215236	188436767	10000	789.66	0.0474953	rs4862807	0.005502		1000	455.873	0.208791	rs60553804	0.01451	0.0110065
11	ATHL1	2	279137	305688	1000	1.42044	0.401598	rs6421985	0.2999		10000	11.4842	0.0163984	rs6421985	0.01065	0.0110076
10	ZNF22	49	45486272	45510777	10000	147.615	0.0216978	rs141912436	0.007343		1000	50.8489	0.346653	rs12269028	0.04553	0.0110483
1	SPRR2D	93	153002200	153023594	10000	398.586	0.0344966	rs1108410	0.01522		1000	120.552	0.261738	rs310125	0.06048	0.0110525
11	NTM-IT	33	132144195	132168353	1000	33.3288	0.37962	rs3099784	0.03769		10000	108.714	0.0183982	rs7934599	0.001205	0.0110609
12	FLJ12825	35	54442037	54526018	10000	83.4118	0.0513949	rs10876531	0.0008745		1000	50.9545	0.197802	rs725029	0.06397	0.0110629
18	ZNF236	339	74526115	74692682	1000	703.669	0.0709291	rs12954204	0.006259		1000	571.462	0.152847	rs78524499	0.01756	0.0110738
2	GNLY	69	85911413	85935875	10000	243.683	0.0343966	rs12989528	0.007171		1000	82.6639	0.262737	rs58822836	0.03073	0.0110767
2	MIR1258	23	180715562	180735635	10000	76.7373	0.0454955	rs13018849	0.02835		1000	31.4135	0.216783	rs10205122	0.09295	0.0110801
9	HDHD3	93	116125697	116148341	10000	195.597	0.0375962	rs7021256	0.002303		1000	115.416	0.247752	rs75957482	0.02499	0.0110825
1	UROD	32	45467804	45491341	1000	47.3091	0.217782	rs11211067	0.1178		10000	102.812	0.0452955	rs8681	0.01736	0.0110971
3	MIR3714	25	16964687	16984752	1000	51.0592	0.0949051	rs1025818	0.02396		1000	52.5894	0.117882	rs146418900	0.007953	0.0111084
5	AP3B1	566	77288149	77600579	10000	1853.22	0.0164984	rs4298241	0.0001722		1000	532.502	0.403596	rs252751	0.03316	0.0111266
6	MIR5004	13	33396107	33416214	1000	18.5533	0.224775	rs73741841	0.01466		10000	35.0031	0.0435956	rs10807124	0.001237	0.011148
19	GPR32	5	51263720	51284989	100000	26.2629	0.00137999	rs34718600	0.0002222		1000	0.563068	0.974026	rs12609769	0.5704	0.0111588
11	SNORA45B	36	8696985	8717116	100000	149.437	0.00593994	rs10840105	0.00644		1000	23.5162	0.631369	rs3942866	0.04928	0.0111688
1	PODN	165	53517723	53561174	1000	189.076	0.337662	rs75990890	0.0002251		10000	473.35	0.0230977	rs1288408	0.004117	0.0111744
6	CD164	83	109677716	109713762	1000	75.4552	0.377622	rs9480942	0.0265		10000	279.826	0.0188981	rs58644322	0.004366	0.0111908
3	GPX1	11	49384608	49405791	100000	72.5111	0.00669993	rs1050450	0.003874		1000	3.1727	0.605395	rs3811699	0.5424	0.0112275
13	DNAJC3	102	96319392	96457243	100000	359.98	0.00664993	rs7327361	0.001413		1000	71.0788	0.607393	rs2289812	0.06639	0.0112353
5	MCC	593	112347795	112834527	10000	1108.79	0.0426957	rs7724917	0.000316		1000	770.559	0.22977	rs59935751	0.002415	0.0112365
19	NCLN	104	3175874	3219573	10000	237.852	0.0669933	rs72985077	0.01336		1000	160.303	0.162837	rs12459551	0.02386	0.0112431
5	CAST	198	95987740	96120385	10000	500.686	0.0175982	rs149313	0.0002942		1000	203.659	0.393606	rs11739478	0.006868	0.0112483
9	MIR3689E	13	137732415	137752487	1000	19.4122	0.162837	rs58454192	0.05606		10000	28.5073	0.0670933	rs9410006	0.009204	0.0112571
17	MIR10A	27	46647199	46667309	10000	67.1928	0.040296	rs4793937	0.01635		1000	37.4826	0.23976	rs2555111	0.01456	0.0112645
5	NEUROG1	23	134859971	134881639	100000	145.454	0.00174998	rs6875282	0.0004388		1000	3.44973	0.923077	rs917527	0.3506	0.0112655
1	PPP1R15B	17	204362491	204390945	10000	36.9281	0.0672933	rs3014624	0.03635		1000	29.6611	0.162837	rs12098230	0.03219	0.0112851
5	MIR3661	39	133551447	133571543	10000	147.772	0.0275972	rs2267937	0.01071		1000	44.0085	0.306693	rs2292283	0.1428	0.0112883
11	LDHA	90	18405935	18439765	1000	45.2301	0.657343	rs34740438	0.07152		100000	451.754	0.00540995	rs7117399	0.003243	0.0112885
2	ANXA4	202	69959126	70063596	1000	405.099	0.10989	rs10202159	0.02424		1000	375.691	0.103896	rs11673826	0.003232	0.0112927
2	ASIC4	67	220368891	220413494	1000	83.2529	0.266733	rs16860002	0.02962		10000	170.999	0.0344966	rs62191577	0.01605	0.0112948
18	TAF4B	206	23796408	23981650	10000	714.802	0.0213979	rs12458331	0.001514		1000	197.918	0.355644	rs2852741	0.03613	0.0113001
1	EIF2B3	296	45306193	45462394	1000	89.1579	0.784216	rs364482	0.009141		100000	1666.47	0.00316997	rs72676539	0.00467	0.0113001
3	LOC100132146	116	46643924	46678033	10000	258.018	0.0564944	rs1520485	0.002288		1000	172.055	0.187812	rs7649184	0.05841	0.0113065
7	RPA3	254	7666574	7768238	1000	412.983	0.130869	rs7783714	0.02041		1000	491.304	0.0869131	rs7805143	0.01447	0.0113419
1	FCGR2B	22	161622904	161658444	1000	20.3347	0.391608	rs12121292	0.1561		10000	75.1587	0.0179982	rs1674760	0.005035	0.0113469
3	APEH	21	49701434	49730934	10000	89.4731	0.0242976	rs9823546	0.002174		1000	20.2614	0.332667	rs4855881	0.2189	0.0113724
12	LOC400043	17	54509854	54536626	10000	63.8622	0.0118988	rs1872636	0.005268		1000	13.6378	0.480519	rs7311216	0.1191	0.0113839
1	SLAMF8	28	159786478	159817282	1000	44.1369	0.17982	rs11590202	0.005091		10000	61.2751	0.060294	rs7549918	0.03132	0.0113977
22	DEPDC5	194	32139936	32313020	1000	251.334	0.242757	rs3788436	0.03142		10000	474.69	0.040196	rs5998133	0.004453	0.0113997
19	FBXO46	32	46203886	46244151	10000	80.1743	0.039996	rs4803852	0.00307		1000	41.3439	0.243756	rs7256524	0.01615	0.0114084
20	LOC101929698	29	31087761	31118088	10000	106.555	0.0171983	rs6141314	0.002883		1000	21.7656	0.402597	rs293563	0.3227	0.0114086
4	SPATA5	696	123834224	124250604	10000	2380.23	0.0152985	rs11098679	0.0001438		1000	605.503	0.427572	rs2125450	0.009855	0.0114264
2	SFTPB	27	85874439	85905864	10000	56.394	0.0664934	rs3024791	0.01792		1000	41.7424	0.166833	rs1130866	0.02292	0.0114488
13	LINC00348	431	71579272	71752549	1000	546.018	0.250749	rs61951269	0.002302		10000	1022.34	0.0385961	rs116641989	0.000542	0.0114601
7	MIR550B1	2	30319409	30339506	1000	3.60139	0.172827	rs62447403	0.1725		10000	6.86072	0.0637936	rs36062935	0.06002	0.0114644
5	ITGA2	391	52275155	52400609	1000	590.081	0.154845	rs34512129	0.01888		1000	719.419	0.0729271	rs16880872	0.006361	0.0114832
8	TIGD5	57	144670073	144692485	10000	182.078	0.0260974	rs60401352	0.001861		1000	63.2572	0.321678	rs28405113	0.07232	0.0114861
15	ARID3B	87	74823547	74900472	1000	200.975	0.0969031	rs8037074	0.04453		1000	184.93	0.11988	rs77102700	0.0263	0.0114955
4	HPSE	79	84203613	84266306	10000	321.465	0.0162984	rs4410520	0.0199		1000	66.6966	0.416583	rs79111975	0.06304	0.0115127
3	RFTN1	503	16347351	16565222	10000	855.639	0.0562944	rs11925623	0.009616		1000	647.63	0.191808	rs55767924	0.005809	0.0115239
16	DEXI	54	11012747	11046257	100000	176.875	0.00695993	rs3087876	0.0001553		1000	37.8612	0.606394	rs1139565	0.08237	0.0115243
1	NES	39	156628555	156657189	1000	59.6982	0.197802	rs951781	0.06844		10000	104.112	0.0540946	rs77855500	0.02335	0.0115257
11	OR8G2	70	124085343	124106368	10000	216.084	0.030497	rs2466602	0.005957		1000	83.4265	0.293706	rs10893177	0.08705	0.0115324
12	MIRLET7I	28	62987465	63007549	1000	42.0142	0.180819	rs11174558	0.01945		10000	72.0319	0.0608939	rs4763181	0.002253	0.0115559
1	DENND1B	222	197463878	197754623	100000	1250.22	0.00485995	rs7548454	1.844e-05		1000	89.628	0.692308	rs12118513	0.0905	0.0115688
6	ELOVL4	103	80614528	80667315	1000	103.813	0.344655	rs35626280	0.06747		10000	439.716	0.0233977	rs9448850	0.009285	0.0115691
5	LOC101927835	85	163865427	163904408	10000	250	0.0372963	rs9314029	0.008502		1000	110.488	0.258741	rs9314025	0.03794	0.0115692
11	SNORA45A	34	8695773	8715903	100000	143.215	0.00610994	rs10840105	0.00644		1000	21.6282	0.638362	rs3942866	0.04928	0.0115706
3	SEC61A1	90	127761211	127800526	10000	313.051	0.0390961	rs9847934	4.292e-06		1000	117.867	0.250749	rs2335772	0.02056	0.0115729
20	CRLS1	64	5976738	6030697	1000	98.9768	0.178821	rs11699496	0.03231		10000	164.844	0.0618938	rs6085357	0.007271	0.0115784
17	KRTAP4-2	75	39323697	39344460	1000	29.8783	0.589411	rs11651773	0.3017		100000	492.097	0.00754992	rs445458	0.004684	0.0115826
10	C10orf76	133	103595355	103825932	1000	259.116	0.10989	rs7086516	0.007271		1000	268.052	0.106893	rs7098682	0.01803	0.011588
9	CAMSAP1	68	138690332	138809005	10000	268.72	0.0171983	rs3739464	0.002868		1000	55.8488	0.407592	rs3119680	0.08608	0.0115971
3	LINC00883	231	106949538	107055811	1000	279.735	0.278721	rs12489299	0.04487		10000	518.15	0.0333967	rs9823214	0.009845	0.0115992
17	NDEL1	38	8329169	8381495	1000	95.0722	0.0999001	rs10520	0.04344		1000	76.8994	0.117882	rs11868283	0.05148	0.0116296
12	C12orf61	30	62985530	63007214	1000	47.4742	0.168831	rs11174558	0.01945		10000	76.1106	0.0667933	rs4763181	0.002253	0.0116303
4	TIGD2	74	90023967	90046052	1000	89.4925	0.316683	rs6532112	0.06119		10000	222.026	0.0272973	rs11726708	0.01235	0.0116409
2	RAPGEF4	630	173590524	173927620	1000	854.829	0.162837	rs1446982	0.002689		1000	1011.61	0.0699301	rs3769307	0.005519	0.0116534
2	VRK2	389	58124785	58397055	1000	769.287	0.0889111	rs2678901	0.004569		1000	656.528	0.131868	rs2118899	0.009651	0.0116536
3	SYN2	347	12035833	12243532	1000	545.306	0.160839	rs78300434	0.02771		10000	787.736	0.0709929	rs308956	0.006832	0.0116572
13	PCCA	509	100731268	101192691	1000	792.393	0.134865	rs9557378	0.01407		1000	931.528	0.0869131	rs9554679	0.002636	0.0116719
21	GRIK1	754	30899253	31322282	100000	2127.97	0.00295997	rs3015828	8.508e-05		1000	512.678	0.814186	rs466884	0.02763	0.0116763
10	MIR4296	66	126711351	126731439	10000	229.45	0.0234977	rs2935653	0.00738		1000	67.5263	0.346653	rs2913112	0.079	0.0116881
6	C6orf147	140	73973861	74030088	1000	156.138	0.296703	rs13203622	0.01331		10000	505.386	0.0305969	rs7773619	0.005608	0.0116998
6	WDR27	626	169847302	170112159	1000	628.461	0.386613	rs9478000	0.009922		10000	1725.47	0.0193981	rs62422450	0.00012	0.0117482
19	NR2C2AP	21	19302223	19324238	1000	36.5631	0.154845	rs113571327	0.01836		1000	45.5058	0.0749251	rs10401713	0.01444	0.0117487
11	LOC649133	29	120110467	120146641	10000	75.8105	0.0256974	rs10892556	0.0007027		1000	31.8913	0.330669	rs11217773	0.03555	0.0117493
2	MATN3	80	20181812	20222455	1000	133.156	0.122877	rs11684041	0.0003325		1000	148.492	0.0969031	rs73220315	0.01244	0.0117635
14	BATF	79	75978783	76023334	1000	108.023	0.203796	rs175720	0.01409		10000	203.662	0.0533947	rs957370	0.01008	0.0117708
12	OR6C2	41	55835997	55856936	1000	87.2171	0.111888	rs10876782	0.03235		1000	82.7678	0.106893	rs11171476	0.05212	0.0117805
13	FRY-AS1	32	32588195	32615776	1000	50.1813	0.192807	rs431506	0.01927		10000	77.6673	0.0574943	rs204127	0.01683	0.0117854
1	MIR186	14	71523313	71543399	10000	40.66	0.0348965	rs4128461	0.008978		1000	17.0423	0.274725	rs9970600	0.09263	0.0117866
2	MIR1244-3_2	27	232568023	232588105	100000	170.296	0.00349997	rs11899760	0.002127		1000	8.75202	0.778222	rs11904625	0.204	0.0117895
1	LHX9	36	197871634	197909273	100000	125.89	0.00873991	rs2062480	0.0009043		1000	25.4897	0.562438	rs6699938	0.09894	0.0117977
19	PRRG2	27	50074586	50104265	1000	51.8005	0.153846	rs3760707	0.09588		1000	80.3465	0.0759241	rs2379088	0.06947	0.0118058
6	PPIL6	139	109701417	109772374	1000	129.51	0.408591	rs9487083	0.06392		10000	471.541	0.0175982	rs6937096	0.001234	0.0118184
3	LSG1	192	194351516	194403206	100000	795.269	0.00750992	rs112476630	0.0004261		1000	128.124	0.599401	rs6437394	0.04788	0.0118562
7	TMEM178B	639	140764031	141190179	10000	1219.62	0.0285971	rs6464421	0.001752		1000	715.12	0.312687	rs1181724	0.00299	0.0118565
3	MRPS22	57	139052860	139085887	1000	69.973	0.277722	rs9824837	0.02156		10000	179.678	0.0345965	rs1844977	0.009917	0.0118586
1	SLC30A2	42	26354513	26382604	1000	97.8155	0.0979021	rs6672177	0.02583		1000	75.0137	0.122877	rs2736831	0.08282	0.0118713
17	MIR3064	28	62486891	62506957	1000	3.24914	0.919081	rs10512502	0.6193		100000	261.946	0.00195998	rs7221427	0.001859	0.0118734
2	GAREML	57	26385959	26422532	10000	231.931	0.0221978	rs4665313	0.0118		1000	50.3565	0.362637	rs13432932	0.01306	0.0118844
5	RARS	195	167903462	167956309	100000	868.251	0.00710993	rs244903	0.0001759		1000	118.313	0.613387	rs17552018	0.04703	0.0118937
1	OLFML3	48	114512012	114534876	10000	144.829	0.0276972	rs3811018	4.252e-06		1000	51.3248	0.31968	rs3789614	0.02343	0.0118988
11	OR8D2	51	124179157	124200093	10000	148.278	0.0341966	rs2510432	0.006613		1000	59.6796	0.280719	rs553995	0.02396	0.0119034
17	LYZL6	96	34251522	34280703	1000	17.4316	0.932068	rs2735497	0.3792		100000	565.965	0.00186998	rs113859266	8.707e-05	0.0119268
18	AQP4-AS1	213	24435271	24525910	10000	496.618	0.0180982	rs163050	0.005309		1000	210.561	0.405594	rs10502480	0.01972	0.0119292
3	MIR5787	7	50254867	50274922	10000	28.0132	0.0128987	rs145831787	0.006642		1000	5.39568	0.478521	rs9883222	0.05436	0.0119301
21	ATP5O	74	35265756	35298158	10000	219.821	0.0263974	rs9305536	0.004364		1000	82.4051	0.32967	rs4302292	0.05015	0.0119332
7	TWISTNB	44	19725084	19758660	100000	190.654	0.00436996	rs12667746	0.003516		1000	19.7352	0.73027	rs10276206	0.03862	0.0119373
7	DPY19L2P1	113	35110898	35235774	1000	222.787	0.133866	rs6950920	0.02417		1000	243.506	0.0899101	rs2908125	0.03189	0.0119375
11	CD3D	27	118199788	118223459	10000	75.0314	0.0312969	rs2071381	0.002859		1000	31.7954	0.297702	rs2276424	0.003449	0.011943
19	SNORD34	26	49984163	50004229	10000	88.2605	0.0551945	rs2077300	0.04329		1000	37.7573	0.201798	rs3786567	0.08463	0.011962
1	SF3A3	45	38412651	38465761	1000	68.665	0.200799	rs7555461	0.08453		10000	117.366	0.0556944	rs12120737	0.01232	0.011986
1	LOC440704	405	190584019	190780788	1000	714.295	0.0869131	rs634214	0.005862		1000	650.871	0.138861	rs10429895	0.002987	0.0120024
1	HSD3B1	32	120039825	120067681	1000	96.9295	0.0719281	rs76883715	0.03469		1000	58.4781	0.163836	rs6428830	0.03603	0.0120045
12	CAPRIN2	100	30852485	30917448	10000	322.96	0.0336966	rs10843828	0.005964		1000	120.067	0.285714	rs12320609	0.1182	0.0120179
12	CISTR	41	54134230	54160818	10000	84.4124	0.0670933	rs1809005	0.02712		1000	58.986	0.173826	rs75435209	0.03516	0.0120222
2	MIR1244-1_2	27	232568023	232588105	100000	170.296	0.00338997	rs11899760	0.002127		1000	8.75202	0.794206	rs11904625	0.204	0.0120274
6	MLLT4-AS1	11	168214569	168237476	10000	48.3872	0.00929907	rs3800513	0.007723		1000	6.36006	0.555445	rs3800513	0.1409	0.012035
1	RPL22	2	6235079	6269679	1000	5.91089	0.0939061	rs12067847	0.08293		1000	4.00935	0.12987	rs12067847	0.1386	0.012051
2	ZFAND2B	16	220061505	220084373	1000	32.8686	0.0979021	rs62191830	0.02526		1000	29.0683	0.124875	rs10164761	0.05064	0.0120514
12	DNAJC14	12	56204743	56233420	1000	28.5131	0.0909091	rs7954619	0.03242		1000	20.8428	0.133866	rs2887998	0.04075	0.0120534
2	AGBL5-AS1	13	27262550	27283132	10000	41.9187	0.0561944	rs3806520	0.03581		1000	21.7448	0.200799	rs11680096	0.1206	0.0120722
7	C7orf57	90	48065107	48110894	1000	168.393	0.107892	rs7778894	0.0008691		1000	173.439	0.113886	rs10268299	0.04896	0.0120744
15	PIAS1	77	68336571	68490404	10000	326.237	0.019798	rs71400388	0.0002315		1000	58.9504	0.390609	rs114310024	0.01949	0.0120752
10	SAMD8	135	76861392	76951881	1000	220.926	0.164835	rs6480771	0.04829		1000	312.136	0.0719281	rs7079694	0.006222	0.0120775
2	MIR1244-2_2	27	232568023	232588105	100000	170.296	0.00372996	rs11899760	0.002127		1000	8.75202	0.774226	rs11904625	0.204	0.0121125
20	CST7	58	24919865	24950564	1000	84.6553	0.194805	rs926661	0.02141		10000	197.957	0.0587941	rs227649	0.03056	0.0121296
4	MSANTD1	52	3240766	3268342	1000	138.727	0.0739261	rs108850	0.03517		1000	95.7975	0.161838	rs3095081	0.04007	0.0121348
13	MRPL57	33	21740371	21763220	1000	63.0635	0.134865	rs55666146	0.0743		1000	79.3652	0.0909091	rs9316157	0.01223	0.0121388
1	OSCP1	172	36873506	36926086	1000	418.934	0.0689311	rs115995862	0.01485		1000	278.278	0.171828	rs10493076	0.08617	0.0121519
18	PIAS2	81	44380022	44507495	1000	211.006	0.0759241	rs8091984	0.01988		1000	151.094	0.158841	rs56064494	0.002219	0.0121832
17	MIR5047	29	62487331	62507431	1000	3.31964	0.915085	rs10512502	0.6193		100000	271.169	0.00208998	rs7221427	0.001859	0.0121845
6	IBTK	175	82869955	82967448	10000	475.934	0.0564944	rs527996	0.03245		1000	263.365	0.201798	rs197240	0.0485	0.0121871
8	LINC00977	167	130218712	130263486	10000	435.883	0.0332967	rs10096552	0.0001414		1000	199.676	0.291708	rs11775529	0.01411	0.0122045
20	EPB41L1	78	34669425	34830721	1000	179.946	0.0859141	rs2425191	0.01315		1000	138.896	0.142857	rs2590986	0.0563	0.0122108
6	FANCE	66	35410137	35444881	10000	154.312	0.0551945	rs9470027	0.01035		1000	96.7537	0.205794	rs12204518	0.00247	0.0122115
11	TRAF6	38	36495316	36541863	1000	35.0814	0.36963	rs331455	0.01973		10000	151.923	0.0222978	rs5030445	0.003985	0.0122145
10	MLLT10	33	21813100	22042559	100000	149.337	0.00293997	rs6482189	0.0005592		1000	11.4397	0.835165	rs6482189	0.2454	0.0122234
19	ZNF181	38	35215479	35243774	1000	60.2694	0.166833	rs4806050	0.04455		1000	85.3469	0.0719281	rs59691767	0.004134	0.0122235
10	COMTD1	42	76983728	77005770	1000	64.2605	0.194805	rs10824293	0.03728		10000	92.5981	0.0593941	rs1259498	0.006682	0.0122294
8	NKX6-3	45	41493828	41514878	1000	33.614	0.556444	rs67065288	0.03782		10000	168.662	0.00949905	rs11780890	0.001795	0.0122312
1	SERTAD4-AS1	16	210394803	210417466	1000	26.7491	0.183816	rs12239420	0.09229		10000	40.4225	0.0639936	rs624270	0.02217	0.0122393
8	SULF1	360	70368858	70583147	100000	885.801	0.00210998	rs4737281	0.0001146		1000	217.246	0.915085	rs12548666	0.01297	0.0122482
12	SVOP	227	109294654	109469045	10000	432.85	0.0631937	rs73195441	0.007293		1000	323.587	0.185814	rs36139385	0.01832	0.012249
17	KRTAP4-1	62	39330351	39351147	1000	25.2538	0.605395	rs11651773	0.3017		100000	398.668	0.00771992	rs383813	0.005887	0.0122524
19	ARRDC5	31	4880448	4912879	1000	64.1517	0.105894	rs8106660	0.03169		1000	65.3437	0.117882	rs2602713	0.07645	0.0122543
11	ESRRA	23	64062999	64094212	10000	60.4941	0.0466953	rs2286614	0.01876		1000	32.508	0.233766	rs4930698	0.01504	0.0122743
1	OMA1	142	58936390	59022446	1000	221.201	0.173826	rs11589214	0.05182		1000	401.863	0.0689311	rs11207234	0.009113	0.0122942
1	SCAMP3	27	155215769	155242176	1000	20.3464	0.401598	rs191768738	0.1901		10000	144.026	0.0192981	rs191768738	0.0135	0.012303
9	KIF27	152	86441614	86546380	1000	274.105	0.146853	rs1889113	0.004108		10000	342.302	0.0840916	rs113746751	0.03373	0.0123105
6	SOX4	5	21583971	21608849	1000	9.62913	0.126873	rs1620996	0.06845		1000	11.0028	0.0989011	rs79784821	0.09085	0.0123423
1	ZNF124	103	247275276	247345318	1000	35.6695	0.834166	rs6662770	0.1096		100000	576.162	0.00300997	rs11487724	0.001591	0.0123575
7	SSPO	140	149463130	149541053	10000	463.424	0.0112989	rs6960187	0.00152		1000	110.614	0.52048	rs855676	0.02403	0.0123611
17	AOC4P	4	41009161	41031234	1000	9.22021	0.107892	rs76675909	0.037		1000	10.3476	0.116883	rs76675909	0.04013	0.0123654
19	TMEM59L	46	18713681	18741849	1000	86.1285	0.107892	rs8101144	0.05129		1000	92.4136	0.116883	rs57534075	0.007538	0.0123654
21	NDUFV3	104	44303377	44339773	1000	253.292	0.0699301	rs13047679	0.04348		1000	154.239	0.172827	rs56844371	0.017	0.0123698
9	MIR3689C	11	137731143	137751215	1000	16.4518	0.195804	rs58454192	0.05606		10000	26.3153	0.059894	rs9410006	0.009204	0.0123781
4	PCAT4	123	80738624	80794401	1000	127.897	0.364635	rs4690144	0.05009		10000	388.011	0.0232977	rs72651594	0.007718	0.0123801
7	MIR550A1	2	30319409	30339506	1000	3.60139	0.181818	rs62447403	0.1725		10000	6.86072	0.0657934	rs36062935	0.06002	0.0123819
19	C3	79	6667845	6730662	1000	96.4209	0.275724	rs10414623	0.002168		10000	228.622	0.0370963	rs2642208	0.01628	0.0123893
16	CNOT1	295	58543849	58673790	10000	758.833	0.0511949	rs67946456	0.0004406		1000	431.498	0.220779	rs77697455	0.01766	0.0123979
3	TMEM30C	41	99894667	99923030	100000	190.558	0.00351996	rs6810262	0.003374		1000	18.2845	0.798202	rs2130324	0.2083	0.0124063
4	FGG	23	155515285	155543902	1000	55.1547	0.0759241	rs35147053	0.02475		1000	38.4524	0.161838	rs12186294	0.04859	0.0124102
1	TMCC2	130	205187037	205252471	10000	343.046	0.0468953	rs9326600	0.01		1000	183.838	0.235764	rs1451446	0.01868	0.0124301
19	FAM90A27P	47	53775542	53797602	10000	151.102	0.0219978	rs3091238	0.008858		1000	46.5899	0.377622	rs2865243	0.1034	0.0124345
1	RALGPS2	175	178684281	178900977	1000	102.731	0.611389	rs2811283	0.1358		100000	723.729	0.00770992	rs10798635	0.00275	0.0124364
7	LIMK1	69	73488106	73546855	1000	85.6391	0.238761	rs466726	0.09702		10000	192.772	0.0460954	rs1091811	0.001957	0.0124364
21	KRTAP10-3	18	45967905	45988643	1000	18.6868	0.326673	rs12483390	0.05551		10000	69.4783	0.0283972	rs435424	0.01063	0.0124368
9	MIRLET7F1	35	96928628	96948715	1000	57.894	0.167832	rs4744321	0.003571		1000	74.1441	0.0729271	rs62578780	0.02074	0.0124391
3	ATG7	314	11304009	11609139	10000	1168.89	0.0161984	rs367745	0.001285		1000	255.256	0.442557	rs7617187	0.02151	0.0124435
6	EYS	569	64419875	66427118	1000	758.761	0.105894	rs2814152	0.001907		1000	783.015	0.11988	rs6926907	0.001415	0.0124456
9	MIR3689D2	13	137732122	137752202	1000	19.4122	0.176823	rs58454192	0.05606		10000	28.5073	0.0685931	rs9410006	0.009204	0.0124573
11	NCAM1	701	112821968	113159158	1000	625.462	0.511489	rs11214492	0.02893		10000	1731.12	0.0118988	rs4436577	0.0003236	0.0124582
3	IQCB1	163	121478609	121563926	10000	438.731	0.0375962	rs9841595	0.007655		1000	214.617	0.274725	rs2141487	0.03346	0.0124622
22	PPP6R2	151	50771745	50893518	10000	370.94	0.0538946	rs5770859	0.01237		1000	221.245	0.213786	rs2334098	0.02646	0.0124753
22	NOL12	47	38072343	38099485	1000	82.8147	0.130869	rs5756766	0.06141		1000	99.6676	0.0969031	rs2899292	0.002979	0.012479
19	S1PR4	30	3168735	3190330	1000	53.6884	0.134865	rs12610358	0.04242		1000	69.4396	0.0939061	rs12459551	0.02386	0.0124883
10	DLG5-AS1	37	79676569	79699583	10000	105.01	0.029797	rs1248898	0.007959		1000	43.9107	0.318681	rs75861936	0.0731	0.0124971
5	LCP2	27	169665087	169734822	1000	46.2548	0.103896	rs3761749	0.00279		1000	44.209	0.122877	rs2338871	0.001491	0.0125174
17	DDX5	35	62484373	62512484	1000	3.75871	0.935065	rs10512502	0.6193		100000	326.226	0.00201998	rs7221427	0.001859	0.0125245
2	MIR6811	68	238409573	238429631	1000	82.9882	0.28971	rs75445491	0.04537		10000	192.609	0.0348965	rs1463795	0.005287	0.0125345
7	PRKAR2B	190	106675177	106812256	1000	377.906	0.0859141	rs12536574	0.02197		1000	331.065	0.146853	rs75385144	0.004459	0.0125396
1	SUSD4	238	223384160	223547544	1000	399.082	0.127872	rs144555227	0.0006584		1000	432.722	0.0999001	rs1856933	0.009431	0.0125444
18	NOL4	326	31421063	31813515	1000	293.902	0.468531	rs7233297	0.01807		10000	984.486	0.0145985	rs4384666	0.00376	0.0125634
11	OR8D1	47	124169735	124190662	10000	167.091	0.0188981	rs2510432	0.006613		1000	41.7211	0.412587	rs524425	0.08044	0.0125674
13	LINC00358	90	62567657	62613681	1000	61.762	0.503497	rs7993427	0.2277		10000	388.436	0.0124988	rs61949946	0.002929	0.0125707
6	SPDEF	58	34495578	34534110	1000	101.436	0.142857	rs73407795	0.03286		1000	120.484	0.0889111	rs3822984	0.006515	0.0125784
12	USP15	261	62644120	62813501	1000	633.258	0.0689311	rs11174448	0.01741		1000	391.45	0.177822	rs10784292	0.03993	0.0125794
7	KMT2E-AS1	24	104640988	104664588	10000	79.3877	0.0356964	rs4727618	0.03465		1000	27.7202	0.286713	rs10245676	0.1559	0.012594
11	FUT4	36	94267016	94293064	10000	147.704	0.0122988	rs113242956	0.008137		1000	26.7103	0.508492	rs11020813	0.05307	0.012619
1	DR1	41	93801477	93838148	100000	191.312	0.00710993	rs771450	0.002693		1000	21.5353	0.636364	rs1570528	0.07698	0.0126237
17	KRTAP9-1	50	39336138	39356891	1000	20.041	0.652348	rs11651773	0.3017		100000	307.173	0.00665993	rs238824	0.006735	0.0126364
3	TRAIP	35	49856027	49903992	10000	142.519	0.0213979	rs3796386	0.0009433		1000	26.9387	0.388611	rs6797500	0.1032	0.0126563
2	ATL2	131	38512028	38614432	100000	719.953	0.00656993	rs11892830	0.0001904		1000	52.8949	0.656344	rs80272634	0.1318	0.0126602
9	MIR3689B	13	137731970	137752118	1000	19.4122	0.174825	rs58454192	0.05606		1000	28.5073	0.0709291	rs9410006	0.009204	0.0126617
2	CENPO	118	25006174	25055245	10000	285.253	0.0458954	rs2082881	0.008207		1000	154.935	0.243756	rs80122249	0.02394	0.01268
13	LINC00297	80	30436749	30472542	1000	80.1187	0.383616	rs10161838	0.005361		10000	249.118	0.0219978	rs9550501	0.007047	0.012688
13	TEX26-AS1	143	31446971	31516745	1000	168.985	0.267732	rs213607	0.03658		10000	346.77	0.040096	rs73165037	0.0001257	0.0127019
5	GFM2	94	74007028	74073196	100000	517.156	0.00178998	rs11742621	0.0006826		1000	11.6096	0.97003	rs13164140	0.2959	0.0127125
19	CLEC4G	43	7783842	7807057	1000	35.6493	0.46953	rs12978401	0.1071		10000	194.246	0.0147985	rs8101949	0.00906	0.0127145
1	SELE	160	169681780	169713220	10000	594.42	0.00889911	rs3917427	0.00589		1000	108.532	0.586414	rs12038818	0.1539	0.0127277
20	TTI1	75	36601422	36671833	100000	372.4	0.00357996	rs6013651	0.001124		1000	25.768	0.805195	rs7271742	0.05982	0.0127355
14	MIR4307	23	27367847	27387931	10000	87.0349	0.0107989	rs72642526	0.003289		1000	15.386	0.542458	rs11626134	0.05856	0.0127675
12	TAC3	20	57393780	57420344	10000	110.847	0.0125987	rs754398	0.006062		1000	9.35621	0.507493	rs12825752	0.3788	0.0127809
3	C3orf30	83	118854996	118880302	100000	311.482	0.00334997	rs72953094	0.002416		1000	36.6962	0.823177	rs77972056	0.1796	0.0127937
11	LGALS12	19	63263523	63294246	1000	19.0376	0.356643	rs933186	0.168		10000	80.4646	0.0253975	rs6591809	0.008635	0.0127944
2	CLHC1	156	55389686	55469699	1000	207.939	0.264735	rs56039135	0.01941		10000	376.503	0.0411959	rs7349405	0.005272	0.0128005
16	SLC38A7	84	58690297	58728674	10000	199.888	0.0653935	rs879224	0.006421		1000	123.135	0.188811	rs60388585	0.01886	0.0128043
7	GS1-18A18.1	67	54614662	54649419	1000	104.348	0.170829	rs6953495	0.01363		1000	191.169	0.0739261	rs59992720	0.03837	0.0128054
2	RNF103-CHMP3	251	86720552	86958245	1000	515.521	0.0719281	rs6739415	0.009274		1000	396.917	0.174825	rs138333408	0.004257	0.0128096
19	CEACAM1	18	43001457	43042661	1000	15.6362	0.363636	rs55641435	0.1647		10000	82.7658	0.0245975	rs55641435	0.01125	0.0128169
11	KCTD14	136	77716760	77767237	1000	115.192	0.508492	rs2034500	0.04864		10000	456.413	0.0125987	rs11237367	0.001462	0.0128173
3	SMC4	67	160107091	160162749	1000	45.0661	0.531469	rs73154587	0.2289		10000	247.79	0.0113989	rs7629	0.01322	0.0128199
9	UBQLN1	121	86264877	86333168	1000	208.859	0.151848	rs2780997	0.07404		1000	302.562	0.0849151	rs1333862	0.03632	0.0128224
11	BUD13	77	116608885	116653714	1000	123.271	0.148851	rs180350	0.05056		1000	159.971	0.0869131	rs3825041	0.005865	0.0128312
19	FXYD3	67	35596731	35625228	1000	45.2098	0.518482	rs4806087	0.1209		10000	296.507	0.0120988	rs2290650	0.0003482	0.0128446
17	PNPO	43	46008888	46036674	100000	185.786	0.00843992	rs11079803	0.002852		1000	21.3792	0.602398	rs4793734	0.1608	0.0128455
6	KIF13A	342	17749413	17997854	1000	668.021	0.108891	rs41267720	0.001244		1000	630.321	0.120879	rs61359100	0.007529	0.0128598
19	NOSIP	25	50048724	50093829	1000	48.8009	0.128871	rs3760707	0.09588		1000	64.8558	0.101898	rs2379088	0.06947	0.0128598
6	ATP6V1G2	31	31502227	31524625	1000	66.1927	0.0759241	rs114839516	0.01361		1000	52.8921	0.167832	rs2251824	0.01835	0.0128656
9	MIR3689D1	12	137731454	137751528	1000	17.2701	0.204795	rs58454192	0.05606		10000	27.4075	0.0592941	rs9410006	0.009204	0.0128663
2	USP39	53	85819964	85886407	1000	90.6826	0.150849	rs3755011	0.04133		1000	137.653	0.0859141	rs12714148	0.004037	0.0128691
16	ARMC5	14	31459593	31488488	1000	27.1363	0.116883	rs4889659	0.02197		1000	27.2864	0.112887	rs8057193	0.008411	0.0128821
1	MRPL37	73	54655839	54694056	10000	176.22	0.0335966	rs6693202	0.00441		1000	87.0357	0.304695	rs6693202	0.0405	0.0129302
14	TMEM229B	169	67926982	67992021	1000	304.194	0.0769231	rs17104357	0.01458		1000	243.643	0.166833	rs12589622	0.007624	0.0129306
12	TAS2R50	64	11128511	11149511	10000	387.112	0.00889911	rs10772401	0.003699		1000	26.7534	0.592408	rs11054134	0.1234	0.0129311
11	OR52A1	20	5162660	5183599	1000	14.4562	0.515485	rs77308879	0.02513		10000	81.3843	0.0123988	rs77308879	0.003014	0.0129393
19	FXYD7	29	35624153	35655205	1000	38.5238	0.211788	rs2901967	0.04075		10000	66.7543	0.0572943	rs12980134	0.01074	0.0129673
16	GSG1L	694	27788849	28084830	1000	957.272	0.11988	rs79837543	0.0007648		1000	960.178	0.110889	rs60773905	0.002759	0.0129729
17	MIR22HG	15	1604797	1629566	10000	41.6541	0.0448955	rs62090043	0.007818		1000	19.5364	0.252747	rs4790812	0.09529	0.0129765
11	APOA5	43	116650085	116673136	1000	59.6572	0.21978	rs1787680	0.0299		10000	94.6048	0.0545945	rs662799	0.001278	0.0129796
12	SYT10	189	33518347	33602754	100000	767.274	0.00551994	rs10844589	0.0007769		1000	76.4788	0.708292	rs2892701	0.2254	0.0129805
11	NNMT	52	114156534	114193238	1000	49.9878	0.428571	rs1941393	0.06423		10000	136.543	0.0183982	rs2852445	0.004491	0.0129809
9	BARX1	47	96703908	96727608	1000	32.7116	0.518482	rs7859394	0.07964		10000	192.203	0.0122988	rs4437716	0.001684	0.012981
5	NSA2	44	74052815	74082737	100000	270.322	0.00200998	rs6890815	0.0001959		1000	6.26304	0.952048	rs12187244	0.2917	0.012987
14	DIO2	61	80653867	80707397	10000	173.856	0.0441956	rs9783597	0.007095		1000	77.1691	0.255744	rs7160310	0.0903	0.0129905
8	DLC1_2	991	13152115	13382429	1000	1445.22	0.132867	rs7815230	0.001784		1000	1589.76	0.0999001	rs1349958	0.0006366	0.0130026
17	TTLL6	161	46829592	46904469	1000	340.168	0.0749251	rs4793981	0.004623		1000	233.932	0.171828	rs61739953	0.001292	0.0130252
1	IPO13	56	44402477	44443694	1000	25.8939	0.701299	rs2486014	0.2272		100000	243.547	0.00571994	rs4221	0.0002864	0.0130321
9	MIRLET7A1	36	96928238	96948318	1000	59.04	0.162837	rs4744321	0.003571		1000	74.7326	0.0799201	rs62578780	0.02074	0.0130378
20	GZF1	78	23335020	23363683	1000	95.4786	0.272727	rs58338739	0.01529		10000	210.422	0.040396	rs12625468	0.004532	0.0130441
21	KRTAP7-1	63	32191357	32212051	1000	130.488	0.122877	rs2833119	0.021		1000	121.886	0.108891	rs28559946	0.02807	0.0130553
11	NDUFC2-KCTD14	246	77716760	77801265	1000	149.66	0.672328	rs2034500	0.04864		100000	937.077	0.00646994	rs12798172	0.000344	0.0130574
7	MIR3146	24	19734980	19755059	10000	92.9585	0.0140986	rs6962595	0.004628		1000	15.813	0.48951	rs10276206	0.03862	0.0130595
9	RFK	52	78990432	79019444	10000	202.162	0.0131987	rs11144870	0.0006249		1000	41.3671	0.504496	rs11144867	0.06693	0.0130603
17	TNFSF13	44	7451608	7474925	1000	80.3291	0.102897	rs113924794	0.003208		1000	76.5378	0.12987	rs11654859	0.0229	0.0130654
2	ALS2	168	202554985	202655895	10000	720.006	0.00949905	rs11676759	0.000425		1000	99.1839	0.581419	rs6435100	0.1629	0.0130825
10	KCNMA1	746	78619358	79407577	1000	741.991	0.47952	rs880863	0.003057		10000	1057.42	0.0147985	rs551010	0.001508	0.0130948
7	SLC25A13	186	95739531	95961459	100000	1237.5	0.00245998	rs6954163	0.0003644		1000	37.1455	0.908092	rs4509239	0.1209	0.013111
17	RAP1GAP2	349	2689731	2951035	1000	389.786	0.322677	rs7503906	0.01396		10000	692.183	0.0311969	rs11652506	0.000478	0.0131144
17	RBFOX3	844	77075426	77522230	1000	796.651	0.554446	rs2703520	0.005223		10000	1529.12	0.0106989	rs117529809	0.0007503	0.0131151
1	PGD	77	10449084	10490201	10000	280.889	0.0166983	rs11578694	0.0007837		1000	66.0374	0.453546	rs143071568	0.1234	0.0131317
12	CCDC91	437	28400132	28713099	10000	2163.19	0.00939906	rs12370294	0.002442		1000	234.953	0.585415	rs151268651	0.1241	0.0131345
15	AP4E1	221	51190868	51308097	1000	225.201	0.375624	rs62018183	0.002931		10000	729.054	0.0240976	rs10519289	0.002044	0.0131614
21	MIR4759	36	28316279	28336362	1000	32.7179	0.446553	rs162506	0.0952		10000	98.8974	0.0172983	rs9984329	0.00108	0.0131632
6	GPR6	39	110289458	110311923	1000	82.1508	0.0869131	rs9320320	0.0265		1000	61.9676	0.152847	rs34607400	0.003901	0.0131638
9	MIR7-1	14	86574662	86594772	1000	31.6665	0.0809191	rs796007	0.008521		1000	23.1045	0.162837	rs17086750	0.03555	0.0131754
17	C17orf74	28	7318934	7340886	10000	60.2723	0.0822918	rs67232264	0.003887		1000	43.399	0.160839	rs77519307	0.0244	0.0132036
13	ARGLU1	40	107185661	107230514	1000	68.7984	0.15984	rs10444605	0.01562		1000	94.1336	0.0829171	rs12430906	0.02826	0.0132079
22	KCNJ4	55	38812332	38861205	1000	99.7822	0.0879121	rs196067	0.004775		1000	111.123	0.151848	rs4821788	0.01479	0.0132095
6	LTA	30	31529875	31552100	1000	60.1022	0.0899101	rs116298854	0.01455		1000	47.7158	0.148851	rs2844482	0.02177	0.0132113
19	ZNF709	68	12561997	12605632	1000	168.884	0.0789211	rs35017653	0.007683		1000	108.645	0.166833	rs10401289	0.04616	0.0132123
1	ARTN	46	44388991	44412912	1000	33.4273	0.498501	rs2428961	0.1905		10000	167.758	0.0137986	rs9727068	0.001232	0.0132152
11	THY1	42	119278654	119304246	1000	95.0579	0.126873	rs3138092	0.05562		1000	97.5198	0.106893	rs12283157	0.04057	0.0132259
3	MIR4789	39	175077328	175097410	10000	142.489	0.0176982	rs67724932	0.001038		1000	33.6604	0.443556	rs72497142	0.09227	0.013245
9	SPATA31D5P	3	84518351	84544842	1000	5.49857	0.172827	rs10217389	0.1321		1000	7.77961	0.0759241	rs10217389	0.05116	0.0132463
8	LYNX1_1	78	143835755	143869639	1000	53.017	0.569431	rs35290104	0.1544		10000	277.926	0.010199	rs3808491	0.0002131	0.0132491
20	ADRA1D	123	4191277	4239659	10000	330.861	0.00969903	rs78048357	0.002741		1000	98.914	0.581419	rs61759838	0.03837	0.0132541
19	RPL13AP5	36	49980864	50005096	10000	124.234	0.0530947	rs2077300	0.04329		1000	49.5293	0.228771	rs3786567	0.08463	0.0132544
1	MTOR-AS1	27	11193954	11219595	1000	35.6107	0.242757	rs12239187	0.1028		10000	93.6855	0.0488951	rs12124629	0.01652	0.0132557
4	PDLIM5	391	95363007	95599378	1000	671.599	0.123876	rs1493112	0.004133		1000	668.33	0.10989	rs2510767	0.005315	0.0132613
4	KCTD8	385	44165919	44460824	10000	987.042	0.0107989	rs59521453	0.0001095		1000	309.43	0.556444	rs17653012	0.03147	0.0132643
8	C8orf44	21	67569786	67603377	100000	124.968	0.00746993	rs11986831	0.00389		1000	7.58885	0.644356	rs7004201	0.1635	0.0132768
3	PLXNB1	26	48435260	48481460	1000	55.7372	0.155844	rs4858819	0.002812		1000	70.368	0.0859141	rs4858819	0.05497	0.0132818
12	TENC1	57	53430809	53468162	1000	63.7039	0.350649	rs7304594	0.04538		10000	162.853	0.0275972	rs34029821	0.000955	0.0132878
3	LOC646903	22	149679065	149701029	1000	10.7591	0.706294	rs9825601	0.2504		100000	101.873	0.00578994	rs7630407	0.0009614	0.0132881
3	KIAA0226	81	197388264	197486570	1000	158.012	0.14985	rs13433707	0.05419		1000	234.95	0.0899101	rs9831307	0.04841	0.0132965
6	PSORS1C2	169	31095310	31117127	1000	122.029	0.661339	rs141094298	0.02019		100000	479.049	0.00697993	rs3130561	0.0001873	0.0132982
3	RAF1	175	12615099	12715700	1000	319.69	0.134865	rs2881851	0.02483		1000	396.835	0.100899	rs2442809	0.001201	0.0133022
1	SLC26A9	99	205872176	205922588	1000	128.587	0.21978	rs16856494	0.02688		10000	225.664	0.0563944	rs7512462	0.006716	0.0133169
12	RIMKLB	33	8840517	8939787	1000	21.9531	0.578422	rs2969090	0.1722		10000	139.73	0.00989901	rs1990479	0.001897	0.0133184
9	MIR3689A	13	137731020	137752490	1000	19.4122	0.177822	rs58454192	0.05606		1000	28.5073	0.0739261	rs9410006	0.009204	0.0133297
19	MBD3L3	5	7046215	7068645	10000	20.8193	0.0179982	rs10405539	0.0009613		1000	3.89156	0.442557	rs2967636	0.2282	0.0133545
1	AKR7A2	66	19619201	19648640	1000	62.588	0.417582	rs2227295	0.03889		10000	178.288	0.020198	rs214312	0.0112	0.0133609
10	FRMPD2	106	49354601	49492941	1000	141.566	0.234765	rs11101279	0.02462		10000	275.181	0.0517948	rs2002544	0.01164	0.0133673
22	ZMAT5	138	30116944	30172969	1000	166.271	0.284715	rs1034779	0.01396		10000	377.42	0.0390961	rs140092	0.01206	0.0133684
8	FLJ46284	36	93715189	93808288	10000	100.806	0.0511949	rs72677438	0.02311		1000	47.9229	0.236763	rs35109307	0.03997	0.0133685
1	LOC101927891	322	88993195	89160887	100000	1076.04	0.0108399	rs491085	0.0009797		1000	235.543	0.559441	rs149723122	0.01041	0.0134041
12	TMTC1	888	29643745	29947692	1000	993.801	0.296703	rs899157	0.001916		10000	1595.9	0.0368963	rs10743668	0.003848	0.0134297
20	MTG2	109	60748080	60787810	10000	274.643	0.029897	rs12625898	0.002646		1000	120.023	0.337662	rs6062129	0.09926	0.0134344
13	MIPEP	308	24294327	24473587	10000	946.85	0.0237976	rs9551011	0.001598		1000	308.694	0.384615	rs9510842	0.003189	0.0134452
9	DAB2IP	241	124319380	124557809	1000	291.922	0.254745	rs2777310	0.001113		10000	430.28	0.0465953	rs7390787	0.0001876	0.0134682
3	WDR5B	47	122120699	122144882	10000	113.954	0.0471953	rs11932	0.02136		1000	58.5791	0.252747	rs79431426	0.03739	0.0134832
16	SNORA46	35	58572402	58592537	10000	101.887	0.0458954	rs1428092	0.0007458		1000	46.2334	0.257742	rs1424070	0.03655	0.0134868
5	LARP1	109	154082461	154207167	1000	101.549	0.420579	rs7716580	0.006293		10000	323.41	0.020198	rs76163871	0.01029	0.0134876
22	HDAC10	27	50673612	50699834	100000	127.763	0.00419996	rs7290710	4.033e-05		1000	9.45154	0.791209	rs2267985	0.2494	0.0135019
13	DOCK9-AS1	29	99474337	99496883	10000	106.332	0.0114989	rs9517459	0.002631		1000	21.6236	0.548452	rs17782181	0.1003	0.0135077
1	PEX11B	7	145506164	145533732	1000	7.31008	0.378621	rs10910821	0.05069		10000	21.643	0.0246975	rs10910821	0.004608	0.0135249
20	SLCO4A1	34	61263796	61313647	1000	45.957	0.223776	rs17318097	0.0321		10000	73.6535	0.0561944	rs35491463	0.001753	0.0135364
12	MIR6125	20	62644139	62664235	1000	52.1854	0.0709291	rs56117810	0.03111		1000	32.4106	0.186813	rs11174398	0.04522	0.0135382
1	CSF3R	70	36921643	36958915	10000	179.945	0.0231977	rs3918010	0.004845		1000	74.7017	0.392607	rs16823055	0.08288	0.0135612
1	HCRTR1	39	32073300	32102919	100000	307.669	0.00246998	rs4949449	0.001029		1000	3.4306	0.922078	rs55846703	0.1062	0.0135673
19	RPL13A	36	49980810	50005564	10000	124.234	0.0567943	rs2077300	0.04329		1000	49.5293	0.222777	rs3786567	0.08463	0.0135856
12	RDH16	33	57335215	57361418	100000	210.551	0.00447996	rs143470873	0.0009306		1000	7.38618	0.778222	rs7314151	0.4402	0.0135906
18	SNRPD1	34	19182229	19220206	1000	57.6666	0.18981	rs141378151	0.04676		1000	88.84	0.0699301	rs112748887	0.003451	0.0135995
1	PBXIP1	19	154906558	154938567	100000	167.755	0.00239998	rs4845696	0.0008953		1000	0.827531	0.93007	rs705094	0.7735	0.0136012
21	C21orf58	86	47710343	47753813	1000	163.698	0.115884	rs4819225	0.02739		1000	166.509	0.120879	rs78638549	0.0273	0.0136025
5	LOC285593	69	172996636	173022071	100000	309.519	0.00432996	rs56689962	5.131e-05		1000	30.8213	0.787213	rs16783	0.09616	0.0136119
2	ABCB6	20	220064487	220093712	1000	51.1593	0.0869131	rs62191830	0.02526		1000	35.5651	0.158841	rs10164761	0.05064	0.0136639
22	MCHR1	20	41065181	41088818	1000	35.5521	0.125874	rs133074	0.0157		1000	38.4701	0.111888	rs11575919	0.02562	0.0136775
17	CTC1	52	8118138	8161413	10000	154.734	0.0267973	rs7221716	0.003841		1000	54.0096	0.365634	rs12451139	0.03187	0.0137073
8	XKR6	257	10743656	11068875	100000	1082.11	0.00679993	rs17780806	0.001193		1000	149.361	0.68032	rs10107853	0.07256	0.0137228
12	UBE2N	32	93792087	93846026	100000	119.496	0.00931991	rs10459181	0.008898		1000	18.0619	0.604396	rs7968453	0.0651	0.013731
13	COMMD6	58	76089349	76133575	100000	251.781	0.00628994	rs56084319	0.001616		1000	25.1345	0.7003	rs9600487	0.2281	0.0137557
1	FAM189B	32	155206995	155235274	1000	20.0556	0.447552	rs191768738	0.1901		10000	172.159	0.0183982	rs191768738	0.0135	0.0137602
2	ADCY3	315	25032038	25152055	1000	661.816	0.0829171	rs2082881	0.008207		1000	503.342	0.166833	rs6751537	0.02883	0.0137739
1	ATF3	139	212728675	212804119	1000	130.301	0.460539	rs3122721	0.01142		10000	362.812	0.0173983	rs11119972	0.001303	0.0137817
1	TARS2	53	150449839	150490085	10000	224.376	0.0171983	rs6704384	0.008969		1000	35.581	0.463536	rs6704384	0.09339	0.0137983
10	LIPN	97	90511162	90547999	10000	210.245	0.0660934	rs388954	0.03734		1000	130.627	0.201798	rs303471	0.007703	0.0138292
17	MIR3186	13	79408129	79428214	1000	12.1894	0.402597	rs8077636	0.01514		10000	55.7964	0.0227977	rs3744148	0.01463	0.0138401
9	HABP4	69	99202436	99263618	10000	319.998	0.0258974	rs10820634	0.01247		1000	62.6123	0.375624	rs10512238	0.03765	0.0138418
12	MRPL42	115	93851265	93907548	100000	564.612	0.00579994	rs981565	0.001709		1000	39.1154	0.723277	rs7976441	0.2096	0.013861
21	LINC00323	74	42503426	42529991	1000	50.8956	0.619381	rs914175	0.04596		10000	245.894	0.00889911	rs2705573	0.002687	0.0138693
1	LHX8	26	75584118	75637218	1000	28.5306	0.347652	rs17096326	0.03965		10000	84.451	0.029797	rs729833	0.007414	0.0138869
12	TSPAN11	237	31069837	31159537	1000	380.986	0.0989011	rs6487955	0.002491		1000	324.108	0.143856	rs1549104	0.002934	0.0138905
1	FMO9P	86	166563152	166604473	10000	236.001	0.0580942	rs475389	0.02377		1000	117.64	0.223776	rs12037521	0.09728	0.0138968
1	GABPB2	56	151033079	151101007	1000	44.6732	0.412587	rs7414477	0.09821		10000	251.003	0.0218978	rs12068717	0.002421	0.0138981
4	EPHA5	972	66175280	66546213	10000	2001.52	0.0180982	rs66510023	0.0003259		1000	936.862	0.454545	rs9790817	0.0009388	0.0138986
11	DRD4	45	627304	650705	1000	54.2089	0.270729	rs10794329	0.03363		10000	124.139	0.0445955	rs752306	0.005505	0.0139395
17	MBTD1	151	49244785	49347427	1000	32.0244	0.897103	rs116217259	0.06188		100000	953.692	0.00287997	rs3744661	0.0006818	0.0139457
19	SNORD32A	28	49983222	50003304	10000	95.5292	0.0559944	rs2077300	0.04329		1000	40.0741	0.230769	rs3786567	0.08463	0.0139489
3	CCR4	21	32983065	33006403	10000	68	0.030297	rs6799219	0.004159		1000	23.0223	0.345654	rs72852895	0.2049	0.0139545
3	H1FX-AS1	32	129025113	129053412	1000	1.77132	0.97003	rs6790635	0.5926		100000	169.354	0.00212998	rs59690870	0.001603	0.0139591
14	TRMT61A	56	103985508	104013410	1000	87.4974	0.194805	rs2403193	0.02791		1000	134	0.0699301	rs879552	0.007352	0.0139641
1	NTRK1	87	156775541	156861642	1000	95.0475	0.344655	rs943552	0.1064		10000	239.63	0.030497	rs2148905	0.007825	0.013971
6	ARMC2	242	109159618	109305675	1000	218.309	0.488511	rs66534141	0.04948		10000	722.295	0.0156984	rs4992384	0.0003893	0.0139723
13	SKA3	64	21717733	21760741	1000	112.152	0.157842	rs4620	0.05332		1000	136.715	0.0899101	rs9316157	0.01223	0.0139797
19	SYMPK	206	46308699	46376548	10000	543.431	0.0419958	rs7254364	0.002349		1000	256.304	0.282717	rs11669442	0.01023	0.0139908
10	NDUFB8	49	102273485	102299680	10000	222.335	0.0342966	rs74210981	0.02537		1000	48.3745	0.321678	rs4919471	0.1735	0.0139962
9	JAK2	306	4975244	5138183	1000	693.584	0.0999001	rs12342421	0.03009		1000	546.313	0.143856	rs11506663	0.04532	0.014013
9	AGTPBP1	196	88151453	88366944	1000	220.966	0.310689	rs11559392	0.02607		10000	596.615	0.0363964	rs10746766	0.004632	0.0140299
7	LEP	44	127871330	127907682	10000	141.541	0.0362964	rs3828942	0.01775		1000	47.5898	0.311688	rs791604	0.1347	0.0140545
12	MAP1LC3B2	70	116987185	117024425	10000	189.845	0.00929907	rs8181674	0.0006568		1000	49.5223	0.614386	rs11068072	0.1124	0.0140695
3	ANO10	227	43397817	43673560	1000	237.562	0.332667	rs7628317	0.02433		10000	753.307	0.0326967	rs1975997	0.004715	0.0140731
19	SNORD33	26	49983873	50003956	10000	88.2605	0.0580942	rs2077300	0.04329		1000	37.7573	0.226773	rs3786567	0.08463	0.0140945
3	PARP15	211	122286448	122365536	1000	379.738	0.107892	rs964851	0.01972		1000	329.649	0.134865	rs2036342	0.007272	0.014114
2	SAP130	133	128688790	128794869	1000	154.09	0.301698	rs13018907	0.08413		10000	382.244	0.0384962	rs6707284	0.00984	0.0141292
1	ZBTB18	14	244202240	244230780	1000	16.4362	0.280719	rs2486537	0.01595		10000	36.8999	0.0430957	rs2220817	0.01872	0.0141507
3	SMIM4	22	52560620	52584586	1000	39.9572	0.153846	rs11711421	0.06753		1000	52.8747	0.0939061	rs7614981	0.03928	0.0141575
20	VSTM2L	112	36521498	36583747	1000	203.887	0.0919081	rs6097064	4.651e-05		1000	172.256	0.156843	rs6021782	0.03799	0.0141584
8	LOC101929528	99	59158329	59194660	10000	322.935	0.0125987	rs4584134	0.005171		1000	75.2273	0.544456	rs12677024	0.0906	0.014163
20	ZFP64	319	50690549	50818524	1000	438.763	0.182817	rs761853	0.00471		1000	645.527	0.0769231	rs78729916	0.007757	0.0141642
18	MIR320C1	21	19253470	19273558	1000	27.6811	0.261738	rs150900271	0.04763		10000	67.9162	0.0478952	rs74914582	0.002794	0.0141736
19	MIR6793	16	10929648	10949711	1000	31.0332	0.111888	rs57561584	0.02327		1000	32.6238	0.130869	rs59746253	0.05743	0.0141772
1	CDCA8	80	38148072	38185391	1000	99.229	0.278721	rs11264087	0.05735		10000	223.815	0.0436956	rs497705	0.003821	0.0141837
17	CEP95	46	62493157	62544062	1000	2.92162	0.974026	rs10512502	0.6193		100000	421.466	0.00215998	rs8082122	0.001718	0.0141921
1	ZNF678	246	227741219	227875144	1000	441.443	0.166833	rs10799428	0.01053		1000	554.097	0.0859141	rs7540754	0.001143	0.0141935
19	SNORD35A	27	49984431	50004517	10000	92.463	0.0562944	rs2077300	0.04329		1000	39.4822	0.233766	rs3786567	0.08463	0.0142023
3	SCARNA7	24	160222694	160243024	1000	15.0989	0.601399	rs56124988	0.2154		10000	91.3013	0.009999	rs62272791	0.01039	0.0142333
5	ANKH	320	14694908	14881887	100000	953.804	0.00548995	rs17251715	0.0001404		1000	202.171	0.748252	rs12515433	0.07174	0.0142467
13	DAOA	167	106108215	106153383	1000	127.735	0.507493	rs139244429	0.06646		10000	580.285	0.0148985	rs8002278	0.008884	0.0142504
1	APCS	51	159547615	159568661	1000	34.855	0.534466	rs1955160	0.04591		10000	207.415	0.0132987	rs35085476	0.0124	0.0142686
11	FJX1	35	35629734	35652421	1000	44.7594	0.258741	rs697316	0.01892		10000	80.2522	0.0492951	rs637850	0.01596	0.0143064
2	DHX57	122	39014875	39113021	1000	150.993	0.261738	rs10195616	0.06442		10000	370.641	0.0484952	rs4641916	0.007044	0.0143092
1	LINC00862	97	200301671	200352920	10000	315.589	0.0484952	rs2011969	0.02507		1000	121.998	0.261738	rs2790128	0.1519	0.0143092
20	LINC00493	58	18538072	18560203	10000	182.588	0.030497	rs6035082	0.001254		1000	56.3144	0.351648	rs62216425	0.07121	0.0143175
6	TREML2	65	41147486	41178925	10000	156.604	0.050395	rs34346157	0.003929		1000	83.2913	0.255744	rs2001459	0.0657	0.0143656
10	DUSP13	72	76844189	76878970	1000	104.923	0.193806	rs6480771	0.04829		1000	170.826	0.0729271	rs10762656	0.003888	0.0143763
9	MIR3689F	14	137732587	137752653	1000	21.1038	0.165834	rs58454192	0.05606		1000	28.5725	0.0879121	rs9410006	0.009204	0.0143882
11	NEU3	37	74689949	74728743	1000	13.6322	0.789211	rs670246	0.2009		100000	199.573	0.00472995	rs10793107	0.005039	0.0143888
17	ARL4D	35	41466352	41488504	1000	43.8089	0.285714	rs57804968	0.06134		10000	103.05	0.0429957	rs35369985	0.02655	0.0144116
7	ATP6V0E2-AS1	67	149554782	149580951	1000	127.338	0.125874	rs7806974	0.07176		1000	138.354	0.118881	rs2074703	0.06251	0.0144442
16	MPHOSPH6	247	82171766	82213829	1000	478.77	0.118881	rs2303267	0.01076		1000	485.989	0.125874	rs11643324	0.007049	0.0144442
3	FGD5	401	14850468	14986072	1000	379.64	0.461538	rs293916	0.01183		10000	1189.64	0.0185981	rs1602300	0.00317	0.0144509
1	DEDD	24	161080768	161112478	1000	38.8399	0.194805	rs17389237	0.04071		1000	58.3747	0.0729271	rs12062416	0.03333	0.0144516
19	SPINT2	105	38745097	38793254	10000	292.885	0.0211979	rs7250689	0.0004835		1000	99.1368	0.432567	rs112048422	0.05269	0.0144654
4	DOK7	163	3455032	3506209	1000	157.628	0.451548	rs10937928	0.05164		10000	429.033	0.0194981	rs1881800	0.0004914	0.0144795
4	NAT8L	23	2051238	2080816	1000	31.4365	0.22977	rs11248082	0.1322		10000	75.9223	0.0590941	rs73195375	0.0162	0.0144863
11	PRDX5	19	64075559	64099295	1000	41.4066	0.0869131	rs1047206	0.02053		1000	30.5485	0.168831	rs4930698	0.01504	0.0145009
22	EP300-AS1	20	41571218	41603505	1000	17.152	0.434565	rs11704286	0.1999		10000	77.109	0.0210979	rs5751062	0.007972	0.0145074
2	ANKZF1	25	220084478	220111391	1000	76.3813	0.0719281	rs13034870	0.008932		1000	42.2657	0.197802	rs7574937	0.02541	0.0145131
19	ZNF414	72	8565461	8589048	1000	46.6398	0.52048	rs889179	0.3026		10000	325.627	0.0144986	rs10408143	0.003511	0.0145167
3	FBXW12	58	48403708	48446190	1000	113.224	0.137862	rs9809695	0.02635		1000	141.972	0.108891	rs56298324	0.04718	0.0145239
11	CSTF3-AS1	86	33173202	33223142	1000	105.811	0.244755	rs7118193	0.009238		10000	279.155	0.0543946	rs7482352	0.0294	0.0145274
20	TM9SF4	108	30687308	30765061	100000	626.707	0.00210998	rs6089190	0.001131		1000	4.61787	0.99001	rs6089195	0.4801	0.0145285
6	SLC22A1	93	160532862	160589750	10000	216.495	0.0206979	rs73784003	0.001491		1000	90.8964	0.43956	rs73025562	0.05439	0.0145399
11	TRMT112	18	64073963	64095556	10000	41.2293	0.0763924	rs1047206	0.02053		1000	28.7803	0.188811	rs4930698	0.01504	0.0145469
5	GCNT4	29	74313288	74336724	100000	132.482	0.00942991	rs4492095	0.003168		1000	13.0252	0.624376	rs60269760	0.1139	0.0145572
12	APOLD1	91	12868850	12954399	10000	240.479	0.020298	rs10845632	0.005024		1000	86.5971	0.444555	rs10845620	0.006685	0.0145677
1	ZMYM1	69	35515386	35591459	1000	28.1249	0.69031	rs2971412	0.199		100000	378.976	0.00721993	rs11263982	0.003916	0.014577
15	MIR4310	34	42148692	42168749	10000	91.3453	0.0269973	rs1993413	0.002911		1000	34.412	0.382617	rs74413620	0.02627	0.0145854
15	FBN1	247	48690502	48947985	10000	700.282	0.0541946	rs7183203	0.007844		1000	324.428	0.246753	rs11855195	0.02272	0.014614
7	DNAH11	838	21572832	21951186	10000	1503.27	0.0145985	rs62441663	0.001335		1000	863.435	0.521479	rs2906683	0.0003689	0.0146216
[truncated: 3,484 more rows]

[truncated: 6 more sheets: Supplementary Data 11, Supplementary Data 12, Supplementary Data 13, Supplementary Data 14, Supplementary Data 15, Supplementary Data 16]
